# Supplementary material for: Involvement of Innate Immune System in Late Stages of Inherited Photoreceptor Degeneration
Source: Sci Rep. 2017 Dec 20;7:17897. doi: 10.1038/s41598-017-18236-7 (PMC5738376; doi:10.1038/s41598-017-18236-7)
Supplement: Supplementary file 2 — Supplementary Table 2 [file 41598_2017_18236_MOESM2_ESM.xlsx]

## Sheet: Combined
Involvement of Innate Immune System in Late Stages of Inherited Photoreceptor Degeneration
Raghavi Sudharsan, Daniel P. Beiting, Gustavo D. Aguirre, William A. Beltran
Supplementary Table 2: List of differentially expresed genes
All values listed here have a p-value of 0.05 or less. Where the values are not listed, the significance cut-off was not met.
Fold change was measured from log2 ratio as POWER(2, log2ratio) for upregulated genes and -1/POWER(2, log2ratio) for downregulated genes.
Symbol	Log2 Ratio rcd1	FOLD change	Log2 Ratio xlpra2	FOLD change	Entrez Gene Name
SLC22A14	6.054	66.4409	5.799	55.6766	solute carrier family 22, member 14
PRL	5.76	54.1917	7.421	171.373	prolactin
MME	4.671	25.4748	6.617	98.1557	membrane metallo-endopeptidase
DES	5.416	42.6951	6.302	78.9025	desmin
A2M	4.58	23.9176	6.005	64.2222	alpha-2-macroglobulin
ADTRP	4.279	19.4137	5.442	43.4716	androgen-dependent TFPI-regulating protein
FAT2	2.955	7.75432	5.072	33.6375	FAT atypical cadherin 2
NTF3	4.293	19.603	5.023	32.5142	neurotrophin 3
C3	4.919	30.2529	4.981	31.5813	complement component 3
FXYD2	3.676	12.7816	4.956	31.0388	FXYD domain containing ion transport regulator 2
PTX3	4.488	22.44	4.85	28.84	pentraxin 3, long
TICRR	3.564	11.8269	4.82	28.2465	TOPBP1-interacting checkpoint and replication regulator
VMO1	4.646	25.0372	4.769	27.2654	vitelline membrane outer layer 1 homolog (chicken)
VCAN	4.096	17.1009	4.709	26.1547	versican
PRR29	4.89	29.6508	4.53	23.1029	proline rich 29
SOCS3	4.247	18.9878	4.29	19.5622	suppressor of cytokine signaling 3
CDH3	2.523	5.74776	4.249	19.0141	cadherin 3, type 1, P-cadherin (placental)
FAM46C	3.272	9.65984	4.237	18.8566	family with sequence similarity 46, member C
MAL	5.343	40.5885	4.234	18.8175	mal, T-cell differentiation protein
APOBEC2	4.009	16.1001	4.228	18.7394	apolipoprotein B mRNA editing enzyme, catalytic polypeptide-like 2
SULT2B1	4.931	30.5056	4.223	18.6745	sulfotransferase family, cytosolic, 2B, member 1
MYH3	1.264	2.40161	4.148	17.7285	myosin, heavy chain 3, skeletal muscle, embryonic
CCDC108	3.063	8.35709	4.143	17.6672	coiled-coil domain containing 108
MYBPH	4.225	18.7004	4.141	17.6427	myosin binding protein H
AOC3	3.253	9.53346	4.127	17.4723	amine oxidase, copper containing 3
GLI2	3.671	12.7374	3.992	15.9115	GLI family zinc finger 2
CEMIP	2.34	5.06303	3.992	15.9115	cell migration inducing protein, hyaluronan binding
WNT4	2.82	7.06162	3.977	15.7469	wingless-type MMTV integration site family, member 4
CYP24A1	4.644	25.0025	3.96	15.5625	cytochrome P450, family 24, subfamily A, polypeptide 1
CHI3L1	4.491	22.4867	3.957	15.5302	chitinase 3-like 1 (cartilage glycoprotein-39)
GIMAP8	2.82	7.06162	3.891	14.8357	GTPase, IMAP family member 8
BCL3	3.035	8.19645	3.837	14.2907	B-cell CLL/lymphoma 3
CCL5	2.5	5.65685	3.836	14.2808	chemokine (C-C motif) ligand 5
NLRC5	3.443	10.8754	3.745	13.4078	NLR family, CARD domain containing 5
NKAIN1	2.827	7.09597	3.665	12.6845	Na+/K+ transporting ATPase interacting 1
IL17REL	4.897	29.795	3.66	12.6407	interleukin 17 receptor E-like
GBX2	2.432	5.39641	3.657	12.6144	gastrulation brain homeobox 2
CXCL10	3.142	8.82747	3.628	12.3634	chemokine (C-X-C motif) ligand 10
NLRP14	2.119	4.34393	3.578	11.9422	NLR family, pyrin domain containing 14
ICAM2	3.76	13.5479	3.56	11.7942	intercellular adhesion molecule 2
GUCA1C	2.58	5.9794	3.554	11.7452	guanylate cyclase activator 1C
MMP19	4.149	17.7408	3.54	11.6318	matrix metallopeptidase 19
FGG	3.823	14.1526	3.511	11.4003	fibrinogen gamma chain
Ifi47	3.345	10.1612	3.496	11.2824	interferon gamma inducible protein 47
OSMR	2.901	7.46944	3.483	11.1812	oncostatin M receptor
SMOC2	3.42	10.7034	3.466	11.0502	SPARC related modular calcium binding 2
ABCC6	3.261	9.58647	3.46	11.0043	ATP-binding cassette, sub-family C (CFTR/MRP), member 6
LIN28A	1.771	3.4129	3.395	10.5195	lin-28 homolog A (C. elegans)
CABLES1	2.69	6.45313	3.381	10.418	Cdk5 and Abl enzyme substrate 1
MUC1	3.378	10.3963	3.35	10.1965	mucin 1, cell surface associated
RSAD2	3.15	8.87656	3.35	10.1965	radical S-adenosyl methionine domain containing 2
LPL	3.053	8.29936	3.319	9.97972	lipoprotein lipase
DDX60	2.965	7.80825	3.316	9.95899	DEAD (Asp-Glu-Ala-Asp) box polypeptide 60
AQP3	1.35	2.54912	3.313	9.93831	aquaporin 3 (Gill blood group)
HLA-F	2.494	5.63338	3.233	9.40221	major histocompatibility complex, class I, F
CYP3A4	1.628	3.09084	3.227	9.36319	cytochrome P450, family 3, subfamily A, polypeptide 4
KRT18	2.771	6.82581	3.224	9.34374	keratin 18, type I
HLA-DQB1	3.349	10.1894	3.189	9.11979	major histocompatibility complex, class II, DQ beta 1
SLC35D3	2.222	4.6654	3.188	9.11347	solute carrier family 35, member D3
C5	3.318	9.97281	3.15	8.87656	complement component 5
TLR6	2.788	6.90672	3.137	8.79693	toll-like receptor 6
AGT	4.963	31.1897	3.109	8.62784	angiotensinogen (serpin peptidase inhibitor, clade A, member 8)
IRF1	2.773	6.83528	3.105	8.60396	interferon regulatory factor 1
HCN4	3.129	8.74828	3.1	8.57419	hyperpolarization activated cyclic nucleotide gated potassium channel 4
MORC1	2.181	4.53468	3.097	8.55638	MORC family CW-type zinc finger 1
HP	2.77	6.82108	3.093	8.53269	haptoglobin
FAM167A	3.657	12.6144	3.075	8.42689	family with sequence similarity 167, member A
MPZL2	2.773	6.83528	3.064	8.36288	myelin protein zero-like 2
INHBB	3.356	10.239	3.062	8.3513	inhibin, beta B
NID2	1.927	3.80264	3.054	8.30511	nidogen 2 (osteonidogen)
NOV	4.041	16.4612	3.042	8.23632	nephroblastoma overexpressed
PTH1R	2.859	7.25512	3.007	8.03891	parathyroid hormone 1 receptor
SERPINA5	3.284	9.74053	2.985	7.91725	serpin peptidase inhibitor, clade A (alpha-1 antiproteinase, antitrypsin), member 5
OTOF	0.618	1.53475	2.973	7.85167	otoferlin
ANPEP	2.619	6.14324	2.962	7.79203	alanyl (membrane) aminopeptidase
BST2	3.181	9.06936	2.961	7.78663	bone marrow stromal cell antigen 2
UNC5CL	3.772	13.6611	2.952	7.73821	unc-5 family C-terminal like
IL21R	3.495	11.2746	2.952	7.73821	interleukin 21 receptor
TNNI2	2.154	4.4506	2.951	7.73285	troponin I type 2 (skeletal, fast)
TPH1	2.936	7.65287	2.937	7.65817	tryptophan hydroxylase 1
TMEM176B	3.425	10.7406	2.905	7.49018	transmembrane protein 176B
CD2	1.366	2.57755	2.905	7.49018	CD2 molecule
PSMB8	2.915	7.54228	2.898	7.45392	proteasome (prosome, macropain) subunit, beta type, 8
EXTL1	2.271	4.82658	2.872	7.32079	exostosin-like glycosyltransferase 1
SERPING1	3.002	8.0111	2.87	7.31065	serpin peptidase inhibitor, clade G (C1 inhibitor), member 1
TRAT1	2.365	5.15153	2.854	7.23002	T cell receptor associated transmembrane adaptor 1
TIMP1	3.425	10.7406	2.851	7.215	TIMP metallopeptidase inhibitor 1
ISG15	3.221	9.32433	2.847	7.19503	ISG15 ubiquitin-like modifier
HLA-DQA2	2.77	6.82108	2.845	7.18506	major histocompatibility complex, class II, DQ alpha 2
PCOLCE	3.081	8.46201	2.841	7.16517	procollagen C-endopeptidase enhancer
S100A6	3.847	14.3901	2.831	7.11567	S100 calcium binding protein A6
GBP6	2.871	7.31572	2.828	7.10089	guanylate binding protein family, member 6
IKZF1	2.701	6.50252	2.824	7.08123	IKAROS family zinc finger 1 (Ikaros)
LY9	2.251	4.76013	2.821	7.06652	lymphocyte antigen 9
VEPH1	2.336	5.04901	2.82	7.06162	ventricular zone expressed PH domain-containing 1
C1QB	3.543	11.656	2.81	7.01285	complement component 1, q subcomponent, B chain
CD74	3.013	8.07241	2.803	6.9789	CD74 molecule, major histocompatibility complex, class II invariant chain
PTPRC	2.299	4.92117	2.799	6.95958	protein tyrosine phosphatase, receptor type, C
PVRIG			2.793	6.93069	poliovirus receptor related immunoglobulin domain containing
GZMB			2.79	6.9163	granzyme B (granzyme 2, cytotoxic T-lymphocyte-associated serine esterase 1)
GPR37L1	3.979	15.7688	2.776	6.84951	G protein-coupled receptor 37 like 1
CLEC2D			2.764	6.79277	C-type lectin domain family 2, member D
BPI	2.915	7.54228	2.762	6.78336	bactericidal/permeability-increasing protein
MFI2	2.737	6.66683	2.761	6.77866	antigen p97 (melanoma associated) identified by monoclonal antibodies 133.2 and 96.5
CCL2	2.762	6.78336	2.756	6.75521	chemokine (C-C motif) ligand 2
VSIG4	2.818	7.05184	2.751	6.73184	V-set and immunoglobulin domain containing 4
FAM107A	2.698	6.48902	2.751	6.73184	family with sequence similarity 107, member A
TRIM22	2.839	7.15524	2.75	6.72717	tripartite motif containing 22
IGHM	1.78	3.43426	2.732	6.64376	immunoglobulin heavy constant mu
IL2RB			2.732	6.64376	interleukin 2 receptor, beta
JAK3	2.783	6.88282	2.713	6.55684	Janus kinase 3
GNA14	3.27	9.64646	2.706	6.5251	guanine nucleotide binding protein (G protein), alpha 14
TREML1	2.53	5.77572	2.701	6.50252	triggering receptor expressed on myeloid cells-like 1
ACE	3.102	8.58608	2.693	6.46657	angiotensin I converting enzyme
ARHGEF16	2.588	6.01265	2.692	6.46209	Rho guanine nucleotide exchange factor (GEF) 16
MX1	2.942	7.68476	2.686	6.43527	MX dynamin-like GTPase 1
CD48	2.804	6.98374	2.677	6.39525	CD48 molecule
FZD7	1.898	3.72696	2.675	6.38639	frizzled class receptor 7
SLCO2A1	3.186	9.10084	2.674	6.38196	solute carrier organic anion transporter family, member 2A1
GZMK			2.674	6.38196	granzyme K (granzyme 3; tryptase II)
WNT10A	3.025	8.13984	2.663	6.33349	wingless-type MMTV integration site family, member 10A
LTBP1	2.875	7.33603	2.641	6.23764	latent transforming growth factor beta binding protein 1
ACOX2	2.771	6.82581	2.641	6.23764	acyl-CoA oxidase 2, branched chain
ANGPTL4	2.716	6.57049	2.636	6.21606	angiopoietin-like 4
SERPINE1	3.713	13.1137	2.634	6.20745	serpin peptidase inhibitor, clade E (nexin, plasminogen activator inhibitor type 1), member 1
HLA-DRA	2.721	6.5933	2.629	6.18597	major histocompatibility complex, class II, DR alpha
TNFAIP2	2.876	7.34112	2.616	6.13048	tumor necrosis factor, alpha-induced protein 2
TNFRSF1A	2.423	5.36285	2.595	6.04189	tumor necrosis factor receptor superfamily, member 1A
IL1RN	2.16	4.46915	2.589	6.01682	interleukin 1 receptor antagonist
NRP2	2.251	4.76013	2.578	5.97111	neuropilin 2
WDFY4	2.286	4.87702	2.57	5.93809	WDFY family member 4
TNFRSF17	1.47	2.77022	2.567	5.92576	tumor necrosis factor receptor superfamily, member 17
CD163	1.885	3.69353	2.563	5.90935	CD163 molecule
CACNA1E	2.196	4.58207	2.56	5.89708	calcium channel, voltage-dependent, R type, alpha 1E subunit
TGM2	2.543	5.828	2.552	5.86447	transglutaminase 2
PADI6			2.55	5.85634	peptidyl arginine deiminase, type VI
FCMR	2.385	5.22344	2.544	5.83204	Fc fragment of IgM receptor
CASP1	2.229	4.68809	2.538	5.80783	caspase 1, apoptosis-related cysteine peptidase
SCNN1B	3.091	8.52087	2.536	5.79979	sodium channel, non voltage gated 1 beta subunit
KLK6	2.588	6.01265	2.535	5.79577	kallikrein-related peptidase 6
RARRES3	2.146	4.42599	2.535	5.79577	retinoic acid receptor responder (tazarotene induced) 3
PLD5	2.312	4.96571	2.528	5.76772	phospholipase D family, member 5
OASL	2.4	5.27803	2.523	5.74776	2'-5'-oligoadenylate synthetase-like
PLCD1	3.259	9.57319	2.517	5.72391	phospholipase C, delta 1
ITGAX	2.551	5.8604	2.516	5.71994	integrin, alpha X (complement component 3 receptor 4 subunit)
TG	2.452	5.47174	2.516	5.71994	thyroglobulin
CYTH4	2.268	4.81655	2.512	5.7041	cytohesin 4
ATP6V0D2	3.081	8.46201	2.511	5.70015	ATPase, H+ transporting, lysosomal 38kDa, V0 subunit d2
TREM2	2.667	6.35107	2.511	5.70015	triggering receptor expressed on myeloid cells 2
IFIT2	2.932	7.63168	2.502	5.6647	interferon-induced protein with tetratricopeptide repeats 2
LAPTM5	2.488	5.61	2.502	5.6647	lysosomal protein transmembrane 5
KIAA0319	1.494	2.81669	2.499	5.65293	KIAA0319
TLR8	2.796	6.94512	2.482	5.58671	toll-like receptor 8
CD53	2.322	5.00025	2.471	5.54428	CD53 molecule
CIITA	2.229	4.68809	2.471	5.54428	class II, major histocompatibility complex, transactivator
KCNH3	3.084	8.47962	2.45	5.46416	potassium channel, voltage gated eag related subfamily H, member 3
LIF	3.018	8.10044	2.45	5.46416	leukemia inhibitory factor
CTSC	2.358	5.12659	2.45	5.46416	cathepsin C
IGKC			2.441	5.43018	immunoglobulin kappa constant
PLAC8			2.441	5.43018	placenta-specific 8
SAA1	1.54	2.90795	2.44	5.42642	serum amyloid A1
TLR3	1.854	3.61501	2.438	5.4189	toll-like receptor 3
LGALS3BP	3.051	8.28786	2.423	5.36285	lectin, galactoside-binding, soluble, 3 binding protein
CD3E	1.52	2.86791	2.413	5.32581	CD3e molecule, epsilon (CD3-TCR complex)
IRF7	2.788	6.90672	2.411	5.31843	interferon regulatory factor 7
KIF27	1.681	3.2065	2.404	5.29269	kinesin family member 27
TEAD4	2.754	6.74585	2.389	5.23794	TEA domain family member 4
DHX58	2.901	7.46944	2.385	5.22344	DEXH (Asp-Glu-X-His) box polypeptide 58
CFI	2.267	4.81321	2.381	5.20898	complement factor I
SULF2	2.591	6.02516	2.373	5.18017	sulfatase 2
MARCH10	1.343	2.53678	2.371	5.173	membrane-associated ring finger (C3HC4) 10, E3 ubiquitin protein ligase
B2M	2.243	4.7338	2.37	5.16941	beta-2-microglobulin
ADAMTS20	1.735	3.32879	2.368	5.16225	ADAM metallopeptidase with thrombospondin type 1 motif, 20
RAC2	1.22	2.32947	2.363	5.14439	ras-related C3 botulinum toxin substrate 2 (rho family, small GTP binding protein Rac2)
MRC2	2.009	4.02503	2.361	5.13726	mannose receptor, C type 2
PIK3AP1	2.301	4.92799	2.359	5.13015	phosphoinositide-3-kinase adaptor protein 1
IFITM1			2.356	5.11949	interferon induced transmembrane protein 1
PSMB9	2.244	4.73709	2.354	5.1124	proteasome (prosome, macropain) subunit, beta type, 9
TLR1	1.911	3.7607	2.351	5.10178	toll-like receptor 1
FOSL1	3.034	8.19078	2.339	5.05952	FOS-like antigen 1
NOD1	1.976	3.93401	2.339	5.05952	nucleotide-binding oligomerization domain containing 1
ACAN	3.601	12.1341	2.331	5.03154	aggrecan
IFI44L	2.778	6.85901	2.325	5.01066	interferon-induced protein 44-like
PRF1			2.322	5.00025	perforin 1 (pore forming protein)
SYTL3	1.459	2.74918	2.313	4.96915	synaptotagmin-like 3
MSR1	2.008	4.02224	2.311	4.96227	macrophage scavenger receptor 1
TNFRSF11B	2.657	6.3072	2.31	4.95883	tumor necrosis factor receptor superfamily, member 11b
CCL19			2.309	4.95539	chemokine (C-C motif) ligand 19
ROR2	2.275	4.83998	2.308	4.95196	receptor tyrosine kinase-like orphan receptor 2
KRT7	3.014	8.07801	2.301	4.92799	keratin 7, type II
MFAP4	2.55	5.85634	2.299	4.92117	microfibrillar-associated protein 4
LRRC31	1.564	2.95672	2.298	4.91776	leucine rich repeat containing 31
FAM181A	2.998	7.98892	2.296	4.91094	family with sequence similarity 181, member A
CASP12	1.982	3.9504	2.292	4.89735	caspase 12 (gene/pseudogene)
SLC22A4	2.471	5.54428	2.291	4.89395	solute carrier family 22 (organic cation/zwitterion transporter), member 4
ARHGEF5	3.393	10.505	2.286	4.87702	Rho guanine nucleotide exchange factor (GEF) 5
ETV7	2.538	5.80783	2.284	4.87026	ets variant 7
C7	2.501	5.66078	2.282	4.86352	complement component 7
FCER1G	2.669	6.35988	2.274	4.83662	Fc fragment of IgE, high affinity I, receptor for; gamma polypeptide
PRSS42	1.782	3.43903	2.266	4.80988	protease, serine, 42
SERPINI2	1.636	3.10803	2.262	4.79656	serpin peptidase inhibitor, clade I (pancpin), member 2
G6PC			2.262	4.79656	glucose-6-phosphatase, catalytic subunit
DPYS	2.703	6.51155	2.259	4.7866	dihydropyrimidinase
TMC7	2.008	4.02224	2.247	4.74695	transmembrane channel-like 7
ALDH1B1	1.402	2.64268	2.246	4.74366	aldehyde dehydrogenase 1 family, member B1
TAP1	2.235	4.70763	2.24	4.72397	transporter 1, ATP-binding cassette, sub-family B (MDR/TAP)
SEPT1	1.221	2.33108	2.233	4.70111	septin 1
SYT8	1.953	3.87179	2.231	4.69459	synaptotagmin VIII
LGALS9	2.507	5.68437	2.223	4.66863	lectin, galactoside-binding, soluble, 9
INSC	3.617	12.2695	2.221	4.66216	inscuteable homolog (Drosophila)
PLCB2	1.922	3.78948	2.22	4.65893	phospholipase C, beta 2
CPEB1	1.839	3.57762	2.203	4.60436	cytoplasmic polyadenylation element binding protein 1
S100A11	2.551	5.8604	2.198	4.58843	S100 calcium binding protein A11
BTG2	2.655	6.29846	2.191	4.56622	BTG family, member 2
MB21D1	1.872	3.6604	2.18	4.53154	Mab-21 domain containing 1
CCR2			2.18	4.53154	chemokine (C-C motif) receptor 2
RFX4			2.18	4.53154	regulatory factor X, 4 (influences HLA class II expression)
MSLN			2.159	4.46605	mesothelin
SLC2A5	1.745	3.35195	2.156	4.45677	solute carrier family 2 (facilitated glucose/fructose transporter), member 5
NOTCH4			2.154	4.4506	notch 4
IFI6	2.123	4.35599	2.146	4.42599	interferon, alpha-inducible protein 6
GFPT2	2.729	6.62996	2.145	4.42292	glutamine-fructose-6-phosphate transaminase 2
PTGES	1.882	3.68586	2.138	4.40151	prostaglandin E synthase
SLC22A23	1.899	3.72955	2.137	4.39846	solute carrier family 22, member 23
INPP5D	2.087	4.24864	2.136	4.39542	inositol polyphosphate-5-phosphatase, 145kDa
FKBP10	2.745	6.7039	2.133	4.38629	FK506 binding protein 10, 65 kDa
RASSF2	1.561	2.95058	2.132	4.38325	Ras association (RalGDS/AF-6) domain family member 2
SPP1	2.323	5.00372	2.131	4.38021	secreted phosphoprotein 1
CNKSR3	2.088	4.25158	2.126	4.36506	CNKSR family member 3
CD27	1.477	2.78369	2.123	4.35599	CD27 molecule
TBX21			2.123	4.35599	T-box 21
UBASH3A			2.123	4.35599	ubiquitin associated and SH3 domain containing A
OAS2	2.659	6.31595	2.12	4.34694	2'-5'-oligoadenylate synthetase 2, 69/71kDa
FGFR3	1.97	3.91768	2.12	4.34694	fibroblast growth factor receptor 3
DTX3L	2.144	4.41986	2.113	4.3259	deltex 3 like, E3 ubiquitin ligase
Gm4952	2.04	4.11246	2.112	4.3229	predicted gene 4952
TM4SF5	2.197	4.58525	2.109	4.31392	transmembrane 4 L six family member 5
RUNX1	2.309	4.95539	2.105	4.30198	runt-related transcription factor 1
LPO			2.104	4.299	lactoperoxidase
B3GNT5	2.144	4.41986	2.095	4.27226	UDP-GlcNAc:betaGal beta-1,3-N-acetylglucosaminyltransferase 5
GIMAP2	1.916	3.77375	2.093	4.26634	GTPase, IMAP family member 2
IL10RA	1.621	3.07588	2.093	4.26634	interleukin 10 receptor, alpha
SELL	1.972	3.92312	2.086	4.24569	selectin L
NKG7			2.086	4.24569	natural killer cell granule protein 7
TYROBP	2.499	5.65293	2.081	4.231	TYRO protein tyrosine kinase binding protein
SLC51B	1.857	3.62254	2.08	4.22807	solute carrier family 51, beta subunit
CD6	1.609	3.0504	2.08	4.22807	CD6 molecule
ETS2	1.655	3.14923	2.075	4.21344	v-ets avian erythroblastosis virus E26 oncogene homolog 2
RTP4	2.543	5.828	2.069	4.19596	receptor (chemosensory) transporter protein 4
OAS1	2.501	5.66078	2.068	4.19305	2'-5'-oligoadenylate synthetase 1, 40/46kDa
ADRA1B	2.432	5.39641	2.063	4.17854	adrenoceptor alpha 1B
SPEG	1.647	3.13182	2.057	4.1612	SPEG complex locus
NAA11	3.834	14.261	2.05	4.14106	N(alpha)-acetyltransferase 11, NatA catalytic subunit
RHAG	2.575	5.95871	2.05	4.14106	Rh-associated glycoprotein
Grifin	2.53	5.77572	2.05	4.14106	galectin-related inter-fiber protein
TMEM173	2.28	4.85678	2.05	4.14106	transmembrane protein 173
FGF8	1.833	3.56277	2.05	4.14106	fibroblast growth factor 8 (androgen-induced)
MKI67	2.762	6.78336	2.049	4.13819	marker of proliferation Ki-67
CSF1	2.943	7.69009	2.048	4.13532	colony stimulating factor 1 (macrophage)
CD3G			2.048	4.13532	CD3g molecule, gamma (CD3-TCR complex)
BGN	3.121	8.69991	2.047	4.13246	biglycan
IDO1	1.618	3.06949	2.047	4.13246	indoleamine 2,3-dioxygenase 1
TGM5			2.047	4.13246	transglutaminase 5
ADAMTSL3	2.718	6.5796	2.046	4.12959	ADAMTS-like 3
CD55	2.917	7.55274	2.045	4.12673	CD55 molecule, decay accelerating factor for complement (Cromer blood group)
MX2	2.465	5.52127	2.045	4.12673	MX dynamin-like GTPase 2
TMPRSS3	2.464	5.51744	2.045	4.12673	transmembrane protease, serine 3
C2orf40	2.198	4.58843	2.045	4.12673	chromosome 2 open reading frame 40
SEMA6B	1.688	3.2221	2.045	4.12673	sema domain, transmembrane domain (TM), and cytoplasmic domain, (semaphorin) 6B
FBLN1	2.617	6.13473	2.041	4.11531	fibulin 1
GLIPR2	2.347	5.08765	2.038	4.10676	GLI pathogenesis-related 2
RFTN1	2.524	5.75175	2.026	4.07274	raftlin, lipid raft linker 1
CSRNP1	1.631	3.09728	2.022	4.06146	cysteine-serine-rich nuclear protein 1
HTR7	2.904	7.48499	2.01	4.02782	5-hydroxytryptamine (serotonin) receptor 7, adenylate cyclase-coupled
SRPX2	1.855	3.61752	2.009	4.02503	sushi-repeat containing protein, X-linked 2
RHOH			2.008	4.02224	ras homolog family member H
MAMLD1	2.053	4.14968	2.007	4.01946	mastermind-like domain containing 1
EPHB6	2.222	4.6654	2.003	4.00833	EPH receptor B6
SCRG1	2.081	4.231	1.997	3.99169	stimulator of chondrogenesis 1
BIN2	2.113	4.3259	1.99	3.97237	bridging integrator 2
PLEK	1.627	3.0887	1.99	3.97237	pleckstrin
PRIMA1	2.87	7.31065	1.988	3.96687	proline rich membrane anchor 1
OAS3	2.043	4.12102	1.988	3.96687	2'-5'-oligoadenylate synthetase 3, 100kDa
CCR1	2.419	5.348	1.985	3.95863	chemokine (C-C motif) receptor 1
SPI1	2.212	4.63317	1.982	3.9504	Spi-1 proto-oncogene
GIMAP7			1.981	3.94767	GTPase, IMAP family member 7
ATP2B4	1.517	2.86195	1.977	3.93674	ATPase, Ca++ transporting, plasma membrane 4
CSF2RA	1.822	3.53571	1.974	3.92856	colony stimulating factor 2 receptor, alpha, low-affinity (granulocyte-macrophage)
BCL2A1			1.973	3.92584	BCL2-related protein A1
CCL8			1.973	3.92584	chemokine (C-C motif) ligand 8
MFSD7	1.541	2.90996	1.971	3.9204	major facilitator superfamily domain containing 7
PARP14	2.308	4.95196	1.97	3.91768	poly (ADP-ribose) polymerase family, member 14
ICAM4	2.169	4.49712	1.966	3.90683	intercellular adhesion molecule 4 (Landsteiner-Wiener blood group)
IFIT1	2.551	5.8604	1.96	3.89062	interferon-induced protein with tetratricopeptide repeats 1
ARHGDIB	2.15	4.43828	1.959	3.88792	Rho GDP dissociation inhibitor (GDI) beta
RGS18	1.893	3.71407	1.955	3.87716	regulator of G-protein signaling 18
CHRNA1	2.724	6.60702	1.953	3.87179	cholinergic receptor, nicotinic, alpha 1 (muscle)
MSX2	2.648	6.26798	1.953	3.87179	msh homeobox 2
CXorf21	1.827	3.54799	1.953	3.87179	chromosome X open reading frame 21
ITGAM	2.173	4.5096	1.951	3.86642	integrin, alpha M (complement component 3 receptor 3 subunit)
SEC23B	1.472	2.77406	1.951	3.86642	Sec23 homolog B (S. cerevisiae)
ITPKB	2.059	4.16697	1.95	3.86375	inositol-trisphosphate 3-kinase B
GSDMD	2.365	5.15153	1.948	3.85839	gasdermin D
ADORA1	2.275	4.83998	1.948	3.85839	adenosine A1 receptor
B4GALNT3	2.341	5.06654	1.941	3.83972	beta-1,4-N-acetyl-galactosaminyl transferase 3
CPZ	3.715	13.1319	1.938	3.83174	carboxypeptidase Z
PLXND1	1.974	3.92856	1.938	3.83174	plexin D1
PARP9	1.849	3.6025	1.938	3.83174	poly (ADP-ribose) polymerase family, member 9
SLAMF8	2.611	6.10927	1.935	3.82378	SLAM family member 8
CSMD2	2.16	4.46915	1.934	3.82113	CUB and Sushi multiple domains 2
TGM3	2.181	4.53468	1.93	3.81055	transglutaminase 3
CLU	2.216	4.64603	1.924	3.79474	clusterin
IGDCC4	1.98	3.94493	1.913	3.76591	immunoglobulin superfamily, DCC subclass, member 4
PCED1B	1.727	3.31039	1.913	3.76591	PC-esterase domain containing 1B
FAM83D	2.324	5.00719	1.91	3.75809	family with sequence similarity 83, member D
PCDH8	2.667	6.35107	1.905	3.74509	protocadherin 8
ITK			1.903	3.7399	IL2-inducible T-cell kinase
SLAMF7			1.903	3.7399	SLAM family member 7
CSF2RB	2.282	4.86352	1.898	3.72696	colony stimulating factor 2 receptor, beta, low-affinity (granulocyte-macrophage)
FAM111A	1.798	3.47738	1.898	3.72696	family with sequence similarity 111, member A
MELK			1.892	3.71149	maternal embryonic leucine zipper kinase
VAV1	2.143	4.4168	1.89	3.70635	vav 1 guanine nucleotide exchange factor
FABP7	1.136	2.19771	1.888	3.70122	fatty acid binding protein 7, brain
DRAM1	1.972	3.92312	1.884	3.69097	DNA-damage regulated autophagy modulator 1
IL33	1.937	3.82909	1.884	3.69097	interleukin 33
SASH3	1.734	3.32649	1.883	3.68841	SAM and SH3 domain containing 3
HEPACAM	1.709	3.26934	1.883	3.68841	hepatic and glial cell adhesion molecule
NCKAP1L	1.98	3.94493	1.882	3.68586	NCK-associated protein 1-like
IL6R	1.654	3.14705	1.88	3.68075	interleukin 6 receptor
MOXD1	2.066	4.18724	1.872	3.6604	monooxygenase, DBH-like 1
CD300C	2.278	4.85005	1.87	3.65533	CD300c molecule
IFI44	2.231	4.69459	1.867	3.64773	interferon-induced protein 44
SNX20			1.867	3.64773	sorting nexin 20
CD99	2.233	4.70111	1.866	3.64521	CD99 molecule
TC2N	0.923	1.89605	1.866	3.64521	tandem C2 domains, nuclear
FZD8	2.57	5.93809	1.865	3.64268	frizzled class receptor 8
FOS	2.302	4.93141	1.865	3.64268	FBJ murine osteosarcoma viral oncogene homolog
FAM198A	1.356	2.55974	1.862	3.63511	family with sequence similarity 198, member A
COL15A1	1.852	3.61	1.861	3.63259	collagen, type XV, alpha 1
LAT2	2.145	4.42292	1.86	3.63008	linker for activation of T cells family, member 2
IL7R	2.527	5.76372	1.859	3.62756	interleukin 7 receptor
GSTA3	3.823	14.1526	1.857	3.62254	glutathione S-transferase alpha 3
CXCL16	1.566	2.96083	1.852	3.61	chemokine (C-X-C motif) ligand 16
IFI35	2.043	4.12102	1.849	3.6025	interferon-induced protein 35
MDK	1.854	3.61501	1.847	3.59751	midkine (neurite growth-promoting factor 2)
CSF1R	1.923	3.79211	1.846	3.59502	colony stimulating factor 1 receptor
COMP	2.282	4.86352	1.843	3.58755	cartilage oligomeric matrix protein
CDCP1	2.194	4.57572	1.842	3.58507	CUB domain containing protein 1
ANKRD22	2.469	5.5366	1.84	3.5801	ankyrin repeat domain 22
ELF4	2.04	4.11246	1.84	3.5801	E74-like factor 4 (ets domain transcription factor)
UBA7	1.874	3.66547	1.835	3.56771	ubiquitin-like modifier activating enzyme 7
NXPH3	2.166	4.48777	1.834	3.56524	neurexophilin 3
FOSB	1.684	3.21318	1.832	3.5603	FBJ murine osteosarcoma viral oncogene homolog B
NPY	2.301	4.92799	1.827	3.54799	neuropeptide Y
IFIH1	1.992	3.97788	1.827	3.54799	interferon induced with helicase C domain 1
TULP2	1.806	3.49671	1.823	3.53816	tubby like protein 2
CBR3	2.102	4.29304	1.822	3.53571	carbonyl reductase 3
PLEKHA4	2.48	5.57897	1.817	3.52348	pleckstrin homology domain containing, family A (phosphoinositide binding specific) member 4
FBLIM1	2.24	4.72397	1.815	3.5186	filamin binding LIM protein 1
DLX1	2.246	4.74366	1.814	3.51616	distal-less homeobox 1
ZMAT1	1.293	2.45037	1.814	3.51616	zinc finger, matrin-type 1
TMEM164	2.035	4.09823	1.811	3.50885	transmembrane protein 164
MNDA	1.802	3.48703	1.81	3.50642	myeloid cell nuclear differentiation antigen
KCTD1	1.38	2.60268	1.81	3.50642	potassium channel tetramerization domain containing 1
GIMAP6	1.992	3.97788	1.809	3.50399	GTPase, IMAP family member 6
TRIB3	1.541	2.90996	1.809	3.50399	tribbles pseudokinase 3
RND3	2.077	4.21929	1.808	3.50157	Rho family GTPase 3	zfp36l2
IRF5	1.981	3.94767	1.807	3.49914	interferon regulatory factor 5
GBP1	1.214	2.3198	1.807	3.49914	guanylate binding protein 1, interferon-inducible
HABP2			1.806	3.49671	hyaluronan binding protein 2
WDR49	1.458	2.74727	1.802	3.48703	WD repeat domain 49
DBX2	2.6	6.06287	1.794	3.46775	developing brain homeobox 2
GIMAP5	1.488	2.805	1.793	3.46535	GTPase, IMAP family member 5
IGFBP2	0.529	1.44293	1.793	3.46535	insulin-like growth factor binding protein 2, 36kDa
REC114	2.065	4.18434	1.791	3.46055	REC114 meiotic recombination protein
CDH13	2.01	4.02782	1.791	3.46055	cadherin 13
ABCC3	1.62	3.07375	1.791	3.46055	ATP-binding cassette, sub-family C (CFTR/MRP), member 3
C10orf90	1.899	3.72955	1.79	3.45815	chromosome 10 open reading frame 90
ADORA3	2.061	4.17275	1.786	3.44857	adenosine A3 receptor
TRIM14	1.982	3.9504	1.786	3.44857	tripartite motif containing 14
TRIM21	2.121	4.34995	1.785	3.44618	tripartite motif containing 21
CYP4F8	2.014	4.03901	1.77	3.41054	cytochrome P450, family 4, subfamily F, polypeptide 8
TRIM71	1.779	3.43188	1.77	3.41054	tripartite motif containing 71, E3 ubiquitin protein ligase
TNFSF10	1.825	3.54307	1.768	3.40581	tumor necrosis factor (ligand) superfamily, member 10
STAT5A	1.797	3.47497	1.766	3.4011	signal transducer and activator of transcription 5A
EGFR	2.382	5.21259	1.762	3.39168	epidermal growth factor receptor
C1S	2.143	4.4168	1.759	3.38463	complement component 1, s subcomponent
GADD45B	2.247	4.74695	1.758	3.38229	growth arrest and DNA-damage-inducible, beta
CDO1	2.124	4.35901	1.758	3.38229	cysteine dioxygenase type 1
TMTC1	1.307	2.47426	1.757	3.37995	transmembrane and tetratricopeptide repeat containing 1
CD86	2.01	4.02782	1.756	3.3776	CD86 molecule
ASMT	1.342	2.53503	1.756	3.3776	acetylserotonin O-methyltransferase
GNA15	1.3	2.46229	1.756	3.3776	guanine nucleotide binding protein (G protein), alpha 15 (Gq class)
S100A4	2.528	5.76772	1.755	3.37526	S100 calcium binding protein A4
RGS10	2.017	4.04741	1.754	3.37292	regulator of G-protein signaling 10
HSD17B14	2.613	6.11775	1.753	3.37059	hydroxysteroid (17-beta) dehydrogenase 14
ADGRG6	2.592	6.02934	1.752	3.36825	adhesion G protein-coupled receptor G6
SERPINA1			1.752	3.36825	serpin peptidase inhibitor, clade A (alpha-1 antiproteinase, antitrypsin), member 1
YIPF7			1.752	3.36825	Yip1 domain family, member 7
CLDN1	2.361	5.13726	1.75	3.36359	claudin 1
RASAL3	1.684	3.21318	1.749	3.36126	RAS protein activator like 3
CD8A			1.748	3.35893	CD8a molecule
ADGRG1	2.469	5.5366	1.741	3.34267	adhesion G protein-coupled receptor G1
CYP2S1	1.78	3.43426	1.741	3.34267	cytochrome P450, family 2, subfamily S, polypeptide 1
KDF1			1.741	3.34267	keratinocyte differentiation factor 1
MEI1	1.071	2.10089	1.738	3.33572	meiotic double-stranded break formation protein 1
RAD51	1.46	2.75108	1.737	3.33341	RAD51 recombinase
BIRC3	2.067	4.19014	1.736	3.3311	baculoviral IAP repeat containing 3
S1PR3	1.742	3.34499	1.736	3.3311	sphingosine-1-phosphate receptor 3
CAPN14	1.343	2.53678	1.736	3.3311	calpain 14
THY1	1.413	2.6629	1.733	3.32418	Thy-1 cell surface antigen
IGF2			1.732	3.32188	insulin-like growth factor 2
CAPN9			1.731	3.31958	calpain 9
SERPINF1	2.006	4.01667	1.729	3.31498	serpin peptidase inhibitor, clade F (alpha-2 antiplasmin, pigment epithelium derived factor), member 1
CASP8	1.77	3.41054	1.726	3.30809	caspase 8, apoptosis-related cysteine peptidase
KIAA1614	1.427	2.68887	1.725	3.3058	KIAA1614
CFAP44	2.127	4.36808	1.724	3.30351	cilia and flagella associated protein 44
FAM83G	2.376	5.19096	1.72	3.29436	family with sequence similarity 83, member G
APOL6	2.421	5.35542	1.719	3.29208	apolipoprotein L, 6
PLEK2	0.967	1.95477	1.719	3.29208	pleckstrin 2
NFATC2	2.122	4.35297	1.716	3.28524	nuclear factor of activated T-cells, cytoplasmic, calcineurin-dependent 2
CNN2			1.716	3.28524	calponin 2
SYDE1	2.653	6.28974	1.714	3.28069	synapse defective 1, Rho GTPase, homolog 1 (C. elegans)
WFDC2	1.569	2.96699	1.712	3.27615	WAP four-disulfide core domain 2
SCNN1G	2.03	4.08405	1.71	3.27161	sodium channel, non voltage gated 1 gamma subunit
CCR5	1.811	3.50885	1.706	3.26255	chemokine (C-C motif) receptor 5 (gene/pseudogene)
ADAMTS1	2.266	4.80988	1.705	3.26029	ADAM metallopeptidase with thrombospondin type 1 motif, 1
TLE6	1.753	3.37059	1.704	3.25803	transducin-like enhancer of split 6
ABCC4	1.35	2.54912	1.702	3.25352	ATP-binding cassette, sub-family C (CFTR/MRP), member 4
WAS	1.545	2.91804	1.693	3.23328	Wiskott-Aldrich syndrome
RASL12	1.53	2.88786	1.693	3.23328	RAS-like, family 12
FBLN5	2.41	5.31474	1.691	3.2288	fibulin 5
SLC37A2	1.813	3.51372	1.69	3.22657	solute carrier family 37 (glucose-6-phosphate transporter), member 2
TNFRSF12A	1.986	3.96137	1.686	3.21763	tumor necrosis factor receptor superfamily, member 12A
S100A8	2.155	4.45369	1.683	3.21095	S100 calcium binding protein A8
CD244	2.118	4.34092	1.683	3.21095	CD244 molecule, natural killer cell receptor 2B4
MDGA1	2.314	4.9726	1.682	3.20872	MAM domain containing glycosylphosphatidylinositol anchor 1
FOXG1	1.885	3.69353	1.682	3.20872	forkhead box G1
FAM159B	1.237	2.35708	1.682	3.20872	family with sequence similarity 159, member B
TMC6	1.044	2.06194	1.682	3.20872	transmembrane channel-like 6
STAT3	1.757	3.37995	1.678	3.19984	signal transducer and activator of transcription 3 (acute-phase response factor)
PDZRN3	2.246	4.74366	1.676	3.19541	PDZ domain containing ring finger 3
ANGPT2	1.495	2.81864	1.676	3.19541	angiopoietin 2
MXRA5	2.695	6.47554	1.674	3.19098	matrix-remodelling associated 5
VWA5A	1.655	3.14923	1.673	3.18877	von Willebrand factor A domain containing 5A
MS4A7	2.299	4.92117	1.671	3.18435	membrane-spanning 4-domains, subfamily A, member 7
DDX58	1.82	3.53081	1.671	3.18435	DEAD (Asp-Glu-Ala-Asp) box polypeptide 58
CD180	2.053	4.14968	1.669	3.17994	CD180 molecule
PAX8	1.911	3.7607	1.669	3.17994	paired box 8
MPEG1	1.765	3.39874	1.667	3.17554	macrophage expressed 1
CXCR4	1.463	2.75681	1.667	3.17554	chemokine (C-X-C motif) receptor 4
LIMD1	1.98	3.94493	1.664	3.16894	LIM domains containing 1
IRF8	1.879	3.6782	1.659	3.15798	interferon regulatory factor 8
PARP15	1.596	3.02304	1.658	3.15579	poly (ADP-ribose) polymerase family, member 15
BIK			1.658	3.15579	BCL2-interacting killer (apoptosis-inducing)
LHX6			1.658	3.15579	LIM homeobox 6
TNFRSF14	1.712	3.27615	1.655	3.14923	tumor necrosis factor receptor superfamily, member 14
HCRTR1	2.596	6.04608	1.648	3.13399	hypocretin (orexin) receptor 1
CLIC6	3.332	10.0701	1.647	3.13182	chloride intracellular channel 6
ANXA1	1.784	3.4438	1.645	3.12748	annexin A1
NSUN7	1.881	3.6833	1.644	3.12531	NOP2/Sun domain family, member 7
TNFRSF1B	1.621	3.07588	1.641	3.11882	tumor necrosis factor receptor superfamily, member 1B
C1R	2.05	4.14106	1.638	3.11234	complement component 1, r subcomponent
EFEMP1	1.845	3.59253	1.637	3.11018	EGF containing fibulin-like extracellular matrix protein 1
PTPN14	1.372	2.58829	1.637	3.11018	protein tyrosine phosphatase, non-receptor type 14
C1QTNF6	2.688	6.44419	1.634	3.10372	C1q and tumor necrosis factor related protein 6
SLCO2B1	1.89	3.70635	1.633	3.10157	solute carrier organic anion transporter family, member 2B1
SH2B2	2.213	4.63638	1.629	3.09299	SH2B adaptor protein 2
KCTD12	2.11	4.31691	1.627	3.0887	potassium channel tetramerization domain containing 12
FCGR1A	2.016	4.04461	1.627	3.0887	Fc fragment of IgG, high affinity Ia, receptor (CD64)
SPINT1	1.426	2.68701	1.627	3.0887	serine peptidase inhibitor, Kunitz type 1
NKX3-1	2.278	4.85005	1.624	3.08228	NK3 homeobox 1
FGF10	2.124	4.35901	1.624	3.08228	fibroblast growth factor 10
BMP2	2.082	4.23394	1.623	3.08015	bone morphogenetic protein 2
C17orf96	2	4	1.622	3.07801	chromosome 17 open reading frame 96
NES	2.237	4.71416	1.621	3.07588	nestin
EPHA2	1.619	3.07162	1.618	3.06949	EPH receptor A2
DDR1	2.1	4.28709	1.617	3.06737	discoidin domain receptor tyrosine kinase 1
FYB	1.289	2.44359	1.617	3.06737	FYN binding protein
IL1R1	2.184	4.54412	1.611	3.05463	interleukin 1 receptor, type I
KIF26B	1.836	3.57019	1.611	3.05463	kinesin family member 26B
P2RX2	1.699	3.24676	1.61	3.05252	purinergic receptor P2X, ligand gated ion channel, 2
MYO1E	1.958	3.88523	1.608	3.04829	myosin IE
CLEC12A	1.64	3.11666	1.608	3.04829	C-type lectin domain family 12, member A
CNP	1.906	3.74769	1.607	3.04618	2',3'-cyclic nucleotide 3' phosphodiesterase
DOCK2	1.678	3.19984	1.606	3.04407	dedicator of cytokinesis 2
CTSH	1.812	3.51129	1.605	3.04196	cathepsin H
FAH	1.776	3.42475	1.599	3.02933	fumarylacetoacetate hydrolase (fumarylacetoacetase)
ITGAL	1.32	2.49666	1.599	3.02933	integrin, alpha L (antigen CD11A (p180), lymphocyte function-associated antigen 1; alpha polypeptide)
MMP8	3.001	8.00555	1.597	3.02514	matrix metallopeptidase 8
FOSL2	2.072	4.20469	1.597	3.02514	FOS-like antigen 2
IL4R	1.6	3.03143	1.596	3.02304	interleukin 4 receptor
BHLHE40	1.693	3.23328	1.594	3.01885	basic helix-loop-helix family, member e40
ID3	3	8	1.593	3.01676	inhibitor of DNA binding 3, dominant negative helix-loop-helix protein
FHL3	1.83	3.55537	1.591	3.01258	four and a half LIM domains 3
PDLIM2	1.948	3.85839	1.59	3.01049	PDZ and LIM domain 2 (mystique)
PABPC1L	1.899	3.72955	1.59	3.01049	poly(A) binding protein, cytoplasmic 1-like
TF	1.734	3.32649	1.584	2.998	transferrin
FAM72A			1.581	2.99177	family with sequence similarity 72, member A
IGFBP3			1.581	2.99177	insulin-like growth factor binding protein 3
PIF1			1.581	2.99177	PIF1 5'-to-3' DNA helicase
TLDC2			1.581	2.99177	TBC/LysM-associated domain containing 2
PLXNA4	1.243	2.3669	1.58	2.9897	plexin A4
PI3	3.021	8.1173	1.579	2.98763	peptidase inhibitor 3, skin-derived
PLD4	2.459	5.49835	1.578	2.98556	phospholipase D family, member 4
MAMDC2	1.949	3.86107	1.576	2.98142	MAM domain containing 2
CGN	1.36	2.56685	1.572	2.97317	cingulin
PTGDS	2.054	4.15256	1.571	2.97111	prostaglandin D2 synthase 21kDa (brain)
FZD2	1.996	3.98893	1.569	2.96699	frizzled class receptor 2
PLP2	1.796	3.47256	1.569	2.96699	proteolipid protein 2 (colonic epithelium-enriched)
DTX4	1.786	3.44857	1.569	2.96699	deltex 4, E3 ubiquitin ligase
CHST3	1.622	3.07801	1.569	2.96699	carbohydrate (chondroitin 6) sulfotransferase 3
SIGIRR			1.568	2.96493	single immunoglobulin and toll-interleukin 1 receptor (TIR) domain
ROBO3	1.489	2.80694	1.566	2.96083	roundabout guidance receptor 3
C5AR1	1.421	2.67771	1.565	2.95878	complement component 5a receptor 1
TFCP2L1	1.342	2.53503	1.565	2.95878	transcription factor CP2-like 1
CAMK1	1.339	2.52976	1.564	2.95672	calcium/calmodulin-dependent protein kinase I
RXFP1	1.86	3.63008	1.559	2.9465	relaxin/insulin-like family peptide receptor 1
ALS2CR12			1.559	2.9465	amyotrophic lateral sclerosis 2 (juvenile) chromosome region, candidate 12
CCL4			1.559	2.9465	chemokine (C-C motif) ligand 4
MYO1F	1.355	2.55797	1.557	2.94241	myosin IF
LSP1	0.771	1.70645	1.556	2.94037	lymphocyte-specific protein 1
CMTM5	2.43	5.38893	1.552	2.93223	CKLF-like MARVEL transmembrane domain containing 5
ST14	1.576	2.98142	1.552	2.93223	suppression of tumorigenicity 14 (colon carcinoma)
SBNO2	1.506	2.84021	1.551	2.9302	strawberry notch homolog 2 (Drosophila)
MMP2	1.894	3.71664	1.548	2.92411	matrix metallopeptidase 2
SFRP4	1.559	2.9465	1.546	2.92006	secreted frizzled-related protein 4
NKD2	2.055	4.15544	1.545	2.91804	naked cuticle homolog 2 (Drosophila)
STAT1	1.679	3.20206	1.545	2.91804	signal transducer and activator of transcription 1, 91kDa
TLR2	1.945	3.85038	1.544	2.91602	toll-like receptor 2
FAM124A	2.76	6.77396	1.543	2.914	family with sequence similarity 124A
ITGB4	2.021	4.05865	1.543	2.914	integrin, beta 4
BMP3	1.572	2.97317	1.543	2.914	bone morphogenetic protein 3
CD96			1.543	2.914	CD96 molecule
NGFR	1.74	3.34035	1.539	2.90593	nerve growth factor receptor
HSPB1	1.402	2.64268	1.538	2.90392	heat shock 27kDa protein 1
SYT9	2.005	4.01389	1.537	2.9019	synaptotagmin IX
TIMP4	1.827	3.54799	1.535	2.89788	TIMP metallopeptidase inhibitor 4
SLC13A3	1.032	2.04486	1.533	2.89387	solute carrier family 13 (sodium-dependent dicarboxylate transporter), member 3
CDHR5	1.488	2.805	1.532	2.89186	cadherin-related family member 5
LTB	1.356	2.55974	1.532	2.89186	lymphotoxin beta (TNF superfamily, member 3)
CLDND2			1.532	2.89186	claudin domain containing 2
PLD2	1.825	3.54307	1.53	2.88786	phospholipase D2
PKD1L1	2.085	4.24275	1.529	2.88586	polycystic kidney disease 1 like 1
SATB1	1.064	2.09072	1.528	2.88386	SATB homeobox 1
SLC9A3R1	1.052	2.0734	1.527	2.88186	solute carrier family 9, subfamily A (NHE3, cation proton antiporter 3), member 3 regulator 1
NCAN	1.786	3.44857	1.526	2.87986	neurocan
KCNQ1	2.015	4.04181	1.523	2.87388	potassium channel, voltage gated KQT-like subfamily Q, member 1
SYTL1	1.214	2.3198	1.523	2.87388	synaptotagmin-like 1
SHB	2.036	4.10107	1.518	2.86394	Src homology 2 domain containing adaptor protein B
CARD11	1.611	3.05463	1.517	2.86195	caspase recruitment domain family, member 11
PNMT	2.169	4.49712	1.516	2.85997	phenylethanolamine N-methyltransferase
IGFBP4	1.793	3.46535	1.516	2.85997	insulin-like growth factor binding protein 4
SLC43A3	1.546	2.92006	1.513	2.85403	solute carrier family 43, member 3
CORO1A	1.598	3.02723	1.511	2.85008	coronin, actin binding protein, 1A
PPL	2.65	6.27667	1.509	2.84613	periplakin
AHNAK	1.793	3.46535	1.509	2.84613	AHNAK nucleoprotein
MINOS1-NBL1/NBL1	1.624	3.08228	1.508	2.84415	neuroblastoma 1, DAN family BMP antagonist
CLEC10A	2.04	4.11246	1.506	2.84021	C-type lectin domain family 10, member A
FLNB	1.841	3.58258	1.506	2.84021	filamin B, beta
SH3BP4	1.481	2.79142	1.506	2.84021	SH3-domain binding protein 4
HMHA1	1.802	3.48703	1.505	2.83825	histocompatibility (minor) HA-1
FAM111B	1.617	3.06737	1.504	2.83628	family with sequence similarity 111, member B
PLEKHG3	1.814	3.51616	1.502	2.83235	pleckstrin homology domain containing, family G (with RhoGef domain) member 3
PDLIM3	1.73	3.31728	1.501	2.83039	PDZ and LIM domain 3
MYH9	1.527	2.88186	1.501	2.83039	myosin, heavy chain 9, non-muscle
ASTE1	1.145	2.21146	1.5	2.82843	asteroid homolog 1 (Drosophila)
NPEPL1	1.625	3.08442	1.497	2.82255	aminopeptidase-like 1
PRKCD	1.913	3.76591	1.496	2.8206	protein kinase C, delta
GPR34	1.898	3.72696	1.495	2.81864	G protein-coupled receptor 34
CABP2	1.501	2.83039	1.495	2.81864	calcium binding protein 2
FMNL1	1.642	3.12098	1.493	2.81474	formin-like 1
OLFML3	1.541	2.90996	1.493	2.81474	olfactomedin-like 3
TLR10	1.631	3.09728	1.492	2.81279	toll-like receptor 10
TEAD3	1.658	3.15579	1.491	2.81084	TEA domain family member 3
STRIP2	0.966	1.95342	1.49	2.80889	striatin interacting protein 2
SHD	1.54	2.90795	1.489	2.80694	Src homology 2 domain containing transforming protein D
MYC	2.219	4.65571	1.487	2.80305	v-myc avian myelocytomatosis viral oncogene homolog
PDYN	1.526	2.87986	1.487	2.80305	prodynorphin
GGT1	1.958	3.88523	1.484	2.79723	gamma-glutamyltransferase 1
NOL3	1.721	3.29665	1.483	2.79529	nucleolar protein 3 (apoptosis repressor with CARD domain)
CX3CR1	1.836	3.57019	1.481	2.79142	chemokine (C-X3-C motif) receptor 1
RALGDS	1.599	3.02933	1.48	2.78949	ral guanine nucleotide dissociation stimulator
EYA2	1.92	3.78423	1.479	2.78755	EYA transcriptional coactivator and phosphatase 2
TSPAN8	1.893	3.71407	1.479	2.78755	tetraspanin 8
WTIP	1.822	3.53571	1.479	2.78755	Wilms tumor 1 interacting protein
CTHRC1	1.607	3.04618	1.479	2.78755	collagen triple helix repeat containing 1
EZR	1.456	2.74347	1.479	2.78755	ezrin
FGD2	1.872	3.6604	1.478	2.78562	FYVE, RhoGEF and PH domain containing 2
RUNX2	1.144	2.20993	1.478	2.78562	runt-related transcription factor 2
RYR2	1.121	2.17498	1.478	2.78562	ryanodine receptor 2 (cardiac)
C3AR1	1.894	3.71664	1.477	2.78369	complement component 3a receptor 1
TPST2	1.581	2.99177	1.477	2.78369	tyrosylprotein sulfotransferase 2
TGFB1	1.194	2.28786	1.477	2.78369	transforming growth factor, beta 1
ZFP36	1.889	3.70378	1.476	2.78176	ZFP36 ring finger protein
KCNK9	1.841	3.58258	1.474	2.77791	potassium channel, two pore domain subfamily K, member 9
SALL1	1.847	3.59751	1.473	2.77599	spalt-like transcription factor 1
LRIG3	2.458	5.49454	1.471	2.77214	leucine-rich repeats and immunoglobulin-like domains 3
SLC18A3	1.875	3.66802	1.47	2.77022	solute carrier family 18 (vesicular acetylcholine transporter), member 3
FAM110A	1.82	3.53081	1.47	2.77022	family with sequence similarity 110, member A
MBP	0.791	1.73027	1.468	2.76638	myelin basic protein
CDC42EP1	2.165	4.48466	1.466	2.76255	CDC42 effector protein (Rho GTPase binding) 1
DUSP5	0.802	1.74352	1.465	2.76063	dual specificity phosphatase 5
KCNJ2	1.467	2.76446	1.463	2.75681	potassium channel, inwardly rectifying subfamily J, member 2
LCP2	2.586	6.00432	1.462	2.7549	lymphocyte cytosolic protein 2 (SH2 domain containing leukocyte protein of 76kDa)
CDH11	1.661	3.16236	1.455	2.74157	cadherin 11, type 2, OB-cadherin (osteoblast)
CAPN12	2.142	4.41373	1.454	2.73967	calpain 12
LTBP3	1.786	3.44857	1.454	2.73967	latent transforming growth factor beta binding protein 3
EPHA1	1.671	3.18435	1.454	2.73967	EPH receptor A1
SBSPON	1.683	3.21095	1.453	2.73777	somatomedin B and thrombospondin, type 1 domain containing
F12	1.81	3.50642	1.452	2.73587	coagulation factor XII (Hageman factor)
TAPBP	1.63	3.09513	1.452	2.73587	TAP binding protein (tapasin)
OSGIN1	1.514	2.85601	1.452	2.73587	oxidative stress induced growth inhibitor 1
DNAH11	0.455	1.37078	1.452	2.73587	dynein, axonemal, heavy chain 11
CYP1B1	0.73	1.65864	1.45	2.73208	cytochrome P450, family 1, subfamily B, polypeptide 1
STEAP3	1.814	3.51616	1.449	2.73019	STEAP family member 3, metalloreductase
TOM1L1	1.484	2.79723	1.449	2.73019	target of myb1 like 1 membrane trafficking protein
LRFN2	1.472	2.77406	1.449	2.73019	leucine rich repeat and fibronectin type III domain containing 2
AGPAT2	1.653	3.14487	1.447	2.72641	1-acylglycerol-3-phosphate O-acyltransferase 2
TAPBPL	1.409	2.65553	1.446	2.72452	TAP binding protein-like
CSAD	1.101	2.14503	1.445	2.72263	cysteine sulfinic acid decarboxylase
ETV3L	2.572	5.94633	1.444	2.72074	ets variant 3-like
SPEF2			1.443	2.71886	sperm flagellar 2
KIAA0226L	1.537	2.9019	1.441	2.71509	KIAA0226-like
CD8B	1.567	2.96288	1.439	2.71133	CD8b molecule
LCK			1.439	2.71133	LCK proto-oncogene, Src family tyrosine kinase
SHISA5	1.777	3.42713	1.438	2.70945	shisa family member 5
RYR1	1.603	3.03774	1.437	2.70757	ryanodine receptor 1 (skeletal)
SOX8	2.317	4.98295	1.434	2.70195	SRY (sex determining region Y)-box 8
LAMA5	2.326	5.01413	1.433	2.70008	laminin, alpha 5
ASS1	2.136	4.39542	1.433	2.70008	argininosuccinate synthase 1
GPRC5A	2.097	4.27819	1.433	2.70008	G protein-coupled receptor, class C, group 5, member A
BDKRB2			1.433	2.70008	bradykinin receptor B2
GAL3ST4	1.893	3.71407	1.432	2.69821	galactose-3-O-sulfotransferase 4
EFEMP2	1.619	3.07162	1.432	2.69821	EGF containing fibulin-like extracellular matrix protein 2
ELK3	1.18	2.26577	1.432	2.69821	ELK3, ETS-domain protein (SRF accessory protein 2)
TSHZ1	1.092	2.13169	1.431	2.69634	teashirt zinc finger homeobox 1
FGFR1	1.705	3.26029	1.43	2.69447	fibroblast growth factor receptor 1
RGMA	2.139	4.40457	1.429	2.6926	repulsive guidance molecule family member a
TRIM25	1.744	3.34963	1.429	2.6926	tripartite motif containing 25
SPN			1.429	2.6926	sialophorin
KIAA1755			1.428	2.69073	KIAA1755
GREB1	0.925	1.89868	1.425	2.68515	growth regulation by estrogen in breast cancer 1
EMILIN2	1.744	3.34963	1.424	2.68328	elastin microfibril interfacer 2
MOV10	1.401	2.64085	1.423	2.68143	Mov10 RISC complex RNA helicase
PAX2	1.573	2.97523	1.422	2.67957	paired box 2
GNAI2	1.333	2.51926	1.422	2.67957	guanine nucleotide binding protein (G protein), alpha inhibiting activity polypeptide 2
SCN7A	2.716	6.57049	1.421	2.67771	sodium channel, voltage gated, type VII alpha subunit
CYP21A2	1.775	3.42238	1.417	2.6703	cytochrome P450, family 21, subfamily A, polypeptide 2
ARRDC2			1.417	2.6703	arrestin domain containing 2
CHRDL2			1.417	2.6703	chordin-like 2
MSN	1.861	3.63259	1.416	2.66845	moesin
ARHGAP9	1.34	2.53151	1.416	2.66845	Rho GTPase activating protein 9
CRTAC1	2.213	4.63638	1.415	2.6666	cartilage acidic protein 1
TLR7	1.626	3.08656	1.415	2.6666	toll-like receptor 7
COL5A1	1.556	2.94037	1.415	2.6666	collagen, type V, alpha 1
HPSE2	1.698	3.24451	1.414	2.66475	heparanase 2 (inactive)
GGT5	1.674	3.19098	1.414	2.66475	gamma-glutamyltransferase 5
ARHGAP31	2.118	4.34092	1.41	2.65737	Rho GTPase activating protein 31
ZFP36L1	2.056	4.15832	1.41	2.65737	ZFP36 ring finger protein-like 1
PDLIM4	1.766	3.4011	1.41	2.65737	PDZ and LIM domain 4
SLC1A4	1.246	2.37183	1.41	2.65737	solute carrier family 1 (glutamate/neutral amino acid transporter), member 4
ZCCHC24	1.78	3.43426	1.405	2.64818	zinc finger, CCHC domain containing 24
DLK2	1.13	2.18859	1.405	2.64818	delta-like 2 homolog (Drosophila)
ACP5	2.558	5.88891	1.402	2.64268	acid phosphatase 5, tartrate resistant
PLAU	1.668	3.17774	1.402	2.64268	plasminogen activator, urokinase
MAP3K5	0.898	1.86348	1.401	2.64085	mitogen-activated protein kinase kinase kinase 5
CTSZ	1.761	3.38933	1.398	2.63536	cathepsin Z
SLC37A1	1.657	3.1536	1.397	2.63353	solute carrier family 37 (glucose-6-phosphate transporter), member 1
DPEP3	1.656	3.15142	1.395	2.62989	dipeptidase 3
PRSS45	1.187	2.27679	1.395	2.62989	protease, serine, 45
FAM213B	1.656	3.15142	1.394	2.62806	family with sequence similarity 213, member B
FLNC	1.961	3.89332	1.393	2.62624	filamin C, gamma
ARL9	0.942	1.92119	1.391	2.6226	ADP-ribosylation factor-like 9
AP1M2			1.389	2.61897	adaptor-related protein complex 1, mu 2 subunit
CDKL4	1.856	3.62003	1.387	2.61534	cyclin-dependent kinase-like 4
PRUNE2	1.657	3.1536	1.384	2.60991	prune homolog 2 (Drosophila)
EVI2B	1.047	2.06623	1.383	2.6081	ecotropic viral integration site 2B
COL1A2	2.24	4.72397	1.382	2.60629	collagen, type I, alpha 2
CTSS	1.256	2.38833	1.382	2.60629	cathepsin S
APOD	1.234	2.35218	1.382	2.60629	apolipoprotein D
FGF18	1.647	3.13182	1.381	2.60449	fibroblast growth factor 18
PLAUR			1.381	2.60449	plasminogen activator, urokinase receptor
PSTPIP1			1.381	2.60449	proline-serine-threonine phosphatase interacting protein 1
CTF1	1.13	2.18859	1.379	2.60088	cardiotrophin 1
ENTPD2	2.322	5.00025	1.378	2.59908	ectonucleoside triphosphate diphosphohydrolase 2
SHC4	1.254	2.38502	1.378	2.59908	SHC (Src homology 2 domain containing) family, member 4
CILP	1.329	2.51228	1.377	2.59728	cartilage intermediate layer protein, nucleotide pyrophosphohydrolase
SERTM1	2.127	4.36808	1.376	2.59548	serine-rich and transmembrane domain containing 1
NPL	1.078	2.11111	1.376	2.59548	N-acetylneuraminate pyruvate lyase (dihydrodipicolinate synthase)
GRIA1	1.852	3.61	1.373	2.59009	glutamate receptor, ionotropic, AMPA 1
NCF2	1.798	3.47738	1.368	2.58112	neutrophil cytosolic factor 2
DKK1	1.144	2.20993	1.368	2.58112	dickkopf WNT signaling pathway inhibitor 1
LOC81691	0.985	1.97931	1.368	2.58112	exonuclease NEF-sp
ARPC1B	1.381	2.60449	1.366	2.57755	actin related protein 2/3 complex, subunit 1B, 41kDa
PCDH20	2.123	4.35599	1.365	2.57576	protocadherin 20
PDGFRL	1.588	3.00632	1.363	2.57219	platelet-derived growth factor receptor-like
ROS1	2.087	4.24864	1.362	2.57041	ROS proto-oncogene 1 , receptor tyrosine kinase
C1QL1	2.04	4.11246	1.362	2.57041	complement component 1, q subcomponent-like 1
ST8SIA2	1.664	3.16894	1.362	2.57041	ST8 alpha-N-acetyl-neuraminide alpha-2,8-sialyltransferase 2
RARRES2	1.988	3.96687	1.361	2.56863	retinoic acid receptor responder (tazarotene induced) 2
SEPT9	1.497	2.82255	1.36	2.56685	septin 9
FSCN1	1.988	3.96687	1.359	2.56507	fascin actin-bundling protein 1
CRIP2	1.916	3.77375	1.359	2.56507	cysteine-rich protein 2
LBH	1.215	2.32141	1.359	2.56507	limb bud and heart development
HLA-DMB	1.781	3.43664	1.353	2.55443	major histocompatibility complex, class II, DM beta
IFI30	1.657	3.1536	1.353	2.55443	interferon, gamma-inducible protein 30
GEM	1.625	3.08442	1.353	2.55443	GTP binding protein overexpressed in skeletal muscle
GJA1	1.977	3.93674	1.352	2.55266	gap junction protein, alpha 1, 43kDa
SLC10A6	1.877	3.6731	1.352	2.55266	solute carrier family 10 (sodium/bile acid cotransporter), member 6
COL18A1	1.789	3.45575	1.352	2.55266	collagen, type XVIII, alpha 1
SLC29A3	1.473	2.77599	1.35	2.54912	solute carrier family 29 (equilibrative nucleoside transporter), member 3
NFKB2	1.678	3.19984	1.349	2.54735	nuclear factor of kappa light polypeptide gene enhancer in B-cells 2 (p49/p100)
MT1X	2.165	4.48466	1.345	2.5403	metallothionein 1X
POU2F3	1.603	3.03774	1.344	2.53854	POU class 2 homeobox 3
CPXM2	1.457	2.74537	1.344	2.53854	carboxypeptidase X (M14 family), member 2
MAP3K6	1.638	3.11234	1.342	2.53503	mitogen-activated protein kinase kinase kinase 6
LGR6	2.204	4.60755	1.341	2.53327	leucine-rich repeat containing G protein-coupled receptor 6
RCOR2	1.922	3.78948	1.34	2.53151	REST corepressor 2
ITIH5	1.119	2.17196	1.338	2.52801	inter-alpha-trypsin inhibitor heavy chain family, member 5
CYP27C1	1.06	2.08493	1.338	2.52801	cytochrome P450, family 27, subfamily C, polypeptide 1
AIM1L			1.338	2.52801	absent in melanoma 1-like
EDNRA	1.654	3.14705	1.337	2.52625	endothelin receptor type A
PREX1	1.568	2.96493	1.337	2.52625	phosphatidylinositol-3,4,5-trisphosphate-dependent Rac exchange factor 1
NPVF			1.337	2.52625	neuropeptide VF precursor
CRMP1	1.493	2.81474	1.335	2.52275	collapsin response mediator protein 1
EPHA3	1.296	2.45547	1.335	2.52275	EPH receptor A3
FAM20C	1.633	3.10157	1.331	2.51577	family with sequence similarity 20, member C
CSTB	1.614	3.06099	1.331	2.51577	cystatin B (stefin B)
RAPGEF3	1.146	2.21299	1.331	2.51577	Rap guanine nucleotide exchange factor (GEF) 3
GOLT1A			1.331	2.51577	golgi transport 1A
FRMD6	0.698	1.62225	1.33	2.51403	FERM domain containing 6
CABP7	1.48	2.78949	1.328	2.51054	calcium binding protein 7
STAB2			1.328	2.51054	stabilin 2
SYK	1.309	2.4777	1.321	2.49839	spleen tyrosine kinase
TNXB	1.439	2.71133	1.32	2.49666	tenascin XB
CHD5	1.342	2.53503	1.315	2.48802	chromodomain helicase DNA binding protein 5
C12orf50			1.315	2.48802	chromosome 12 open reading frame 50
CDH1			1.315	2.48802	cadherin 1, type 1
TOP2A			1.315	2.48802	topoisomerase (DNA) II alpha 170kDa
MYCN	1.892	3.71149	1.312	2.48285	v-myc avian myelocytomatosis viral oncogene neuroblastoma derived homolog
P2RY6	1.756	3.3776	1.311	2.48113	pyrimidinergic receptor P2Y, G-protein coupled, 6
DCK			1.311	2.48113	deoxycytidine kinase
SORCS2	1.456	2.74347	1.31	2.47942	sortilin-related VPS10 domain containing receptor 2
PHF24	1.177	2.26106	1.307	2.47426	PHD finger protein 24
HPSE	1.128	2.18556	1.305	2.47084	heparanase
WWTR1	1.587	3.00424	1.304	2.46913	WW domain containing transcription regulator 1
SVEP1	1.759	3.38463	1.303	2.46741	sushi, von Willebrand factor type A, EGF and pentraxin domain containing 1
CMIP	1.466	2.76255	1.303	2.46741	c-Maf inducing protein
LIMS2	1.536	2.89989	1.301	2.464	LIM and senescent cell antigen-like domains 2
AEBP1	2.121	4.34995	1.299	2.46058	AE binding protein 1
CELSR1	1.909	3.75549	1.299	2.46058	cadherin, EGF LAG seven-pass G-type receptor 1
TTC7A	1.04	2.05623	1.298	2.45888	tetratricopeptide repeat domain 7A
BLNK	1.523	2.87388	1.296	2.45547	B-cell linker
STRA6	1.39	2.62079	1.296	2.45547	stimulated by retinoic acid 6
IKZF3			1.296	2.45547	IKAROS family zinc finger 3 (Aiolos)
SEZ6	1.318	2.4932	1.294	2.45207	seizure related 6 homolog (mouse)
GSTT1	1.202	2.30058	1.294	2.45207	glutathione S-transferase theta 1
PRELP	1.547	2.92209	1.293	2.45037	proline/arginine-rich end leucine-rich repeat protein
MYPOP	1.09	2.12874	1.291	2.44698	Myb-related transcription factor, partner of profilin
ACSL5	1.041	2.05765	1.291	2.44698	acyl-CoA synthetase long-chain family member 5
PTGER4	2.132	4.38325	1.29	2.44528	prostaglandin E receptor 4 (subtype EP4)
OLFML2A	2.09	4.25748	1.29	2.44528	olfactomedin-like 2A
UPP1	1.926	3.8	1.29	2.44528	uridine phosphorylase 1
SATB2	1.743	3.3473	1.29	2.44528	SATB homeobox 2
MARCH1	1.579	2.98763	1.29	2.44528	membrane-associated ring finger (C3HC4) 1, E3 ubiquitin protein ligase
IL18	1.265	2.40327	1.29	2.44528	interleukin 18
CLSTN2	1.02	2.02792	1.29	2.44528	calsyntenin 2
GLI1			1.29	2.44528	GLI family zinc finger 1
RTKN2			1.29	2.44528	rhotekin 2
CREB3L3	1.22	2.32947	1.286	2.43851	cAMP responsive element binding protein 3-like 3
RAB31	1.555	2.93834	1.285	2.43682	RAB31, member RAS oncogene family
CA4			1.285	2.43682	carbonic anhydrase IV
LINGO4	1.919	3.78161	1.284	2.43513	leucine rich repeat and Ig domain containing 4
KIF7	1.179	2.2642	1.284	2.43513	kinesin family member 7
MTO1			1.284	2.43513	mitochondrial tRNA translation optimization 1
AMICA1	1.424	2.68328	1.282	2.43176	adhesion molecule, interacts with CXADR antigen 1
HCLS1	1.385	2.61172	1.282	2.43176	hematopoietic cell-specific Lyn substrate 1
ARID5A	1.286	2.43851	1.282	2.43176	AT rich interactive domain 5A (MRF1-like)
CRIP1	1.393	2.62624	1.28	2.42839	cysteine-rich protein 1 (intestinal)
LRRN4	1.394	2.62806	1.279	2.42671	leucine rich repeat neuronal 4
LRRC25	1.278	2.42503	1.279	2.42671	leucine rich repeat containing 25
BMP7	1.504	2.83628	1.278	2.42503	bone morphogenetic protein 7
CHPF	1.915	3.77114	1.276	2.42167	chondroitin polymerizing factor
HPN	1.265	2.40327	1.275	2.41999	hepsin
EMILIN3	1.436	2.7057	1.271	2.41329	elastin microfibril interfacer 3
CD109	2.05	4.14106	1.27	2.41162	CD109 molecule
RASGEF1A	1.767	3.40345	1.27	2.41162	RasGEF domain family, member 1A
VAX1	1.343	2.53678	1.27	2.41162	ventral anterior homeobox 1
ATP2A3			1.269	2.40994	ATPase, Ca++ transporting, ubiquitous
ELOVL1	1.595	3.02095	1.268	2.40827	ELOVL fatty acid elongase 1
CRHR1	1.664	3.16894	1.267	2.40661	corticotropin releasing hormone receptor 1
ANXA2	1.569	2.96699	1.267	2.40661	annexin A2
SYNGR2	1.541	2.90996	1.267	2.40661	synaptogyrin 2
ACTN1	1.161	2.23612	1.266	2.40494	actinin, alpha 1
RHOD	1.331	2.51577	1.263	2.39994	ras homolog family member D
DSP	1.597	3.02514	1.262	2.39828	desmoplakin
CERS1	1.556	2.94037	1.262	2.39828	ceramide synthase 1
APOE	1.524	2.87587	1.262	2.39828	apolipoprotein E
EVA1C	0.802	1.74352	1.262	2.39828	eva-1 homolog C (C. elegans)
ADGRB2	1.654	3.14705	1.259	2.3933	adhesion G protein-coupled receptor B2
ARHGEF40	1.629	3.09299	1.259	2.3933	Rho guanine nucleotide exchange factor (GEF) 40
DENND1C	1.388	2.61716	1.257	2.38998	DENN/MADD domain containing 1C
FGFRL1	1.163	2.23923	1.257	2.38998	fibroblast growth factor receptor-like 1
ISM2	1.985	3.95863	1.255	2.38667	isthmin 2
NFIX	1.581	2.99177	1.253	2.38337	nuclear factor I/X (CCAAT-binding transcription factor)
CADPS2	1.495	2.81864	1.253	2.38337	Ca++-dependent secretion activator 2
DPEP2			1.253	2.38337	dipeptidase 2
MOB3C	1.521	2.8699	1.251	2.38006	MOB kinase activator 3C
SOCS2	1.702	3.25352	1.25	2.37841	suppressor of cytokine signaling 2
FXYD6	1.783	3.44141	1.247	2.37347	FXYD domain containing ion transport regulator 6
SLC44A3	1.558	2.94445	1.247	2.37347	solute carrier family 44, member 3
FES	1.411	2.65921	1.247	2.37347	FES proto-oncogene, tyrosine kinase
MT2A	2.091	4.26043	1.244	2.36854	metallothionein 2A
LAMB1	1.825	3.54307	1.244	2.36854	laminin, beta 1
COL5A2	1.675	3.19319	1.244	2.36854	collagen, type V, alpha 2
PDPN	1.843	3.58755	1.243	2.3669	podoplanin
SULF1	1.486	2.80111	1.243	2.3669	sulfatase 1
DMPK	1.299	2.46058	1.241	2.36362	dystrophia myotonica-protein kinase
CAPN5	1.487	2.80305	1.24	2.36199	calpain 5
BTK	1.391	2.6226	1.24	2.36199	Bruton agammaglobulinemia tyrosine kinase
TMEM51	1.683	3.21095	1.239	2.36035	transmembrane protein 51
ITGA7	2.043	4.12102	1.238	2.35871	integrin, alpha 7
ATP8B4	1.821	3.53326	1.238	2.35871	ATPase, class I, type 8B, member 4
SP140	1.531	2.88986	1.238	2.35871	SP140 nuclear body protein
TNFAIP8L1	1.45	2.73208	1.238	2.35871	tumor necrosis factor, alpha-induced protein 8-like 1
ERBB3	1.436	2.7057	1.237	2.35708	erb-b2 receptor tyrosine kinase 3
TMIE	1.221	2.33108	1.236	2.35545	transmembrane inner ear
RUFY4	1.618	3.06949	1.231	2.3473	RUN and FYVE domain containing 4
FXYD5	1.175	2.25793	1.231	2.3473	FXYD domain containing ion transport regulator 5
TICAM1	2.05	4.14106	1.229	2.34404	toll-like receptor adaptor molecule 1
LGALS3	2.094	4.2693	1.228	2.34242	lectin, galactoside-binding, soluble, 3
RYR3	0.735	1.6644	1.228	2.34242	ryanodine receptor 3
ALDH9A1	0.894	1.85832	1.226	2.33918	aldehyde dehydrogenase 9 family, member A1
C2orf72			1.226	2.33918	chromosome 2 open reading frame 72
TPBG	2.029	4.08122	1.225	2.33755	trophoblast glycoprotein
CD81	1.528	2.88386	1.225	2.33755	CD81 molecule
SLC30A2	1.327	2.5088	1.225	2.33755	solute carrier family 30 (zinc transporter), member 2
TTLL9	1.293	2.45037	1.225	2.33755	tubulin tyrosine ligase-like family member 9
WDR87	0.97	1.95884	1.225	2.33755	WD repeat domain 87
CHSY3	0.739	1.66902	1.225	2.33755	chondroitin sulfate synthase 3
VAT1	1.435	2.70382	1.224	2.33593	vesicle amine transport 1
CRYBG3	0.768	1.70291	1.223	2.33432	beta-gamma crystallin domain containing 3
SUSD2	2.333	5.03852	1.221	2.33108	sushi domain containing 2
TNFAIP6	1.87	3.65533	1.221	2.33108	tumor necrosis factor, alpha-induced protein 6
CYSLTR2	1.991	3.97512	1.22	2.32947	cysteinyl leukotriene receptor 2
LITAF	1.841	3.58258	1.22	2.32947	lipopolysaccharide-induced TNF factor
SYTL2	1.626	3.08656	1.22	2.32947	synaptotagmin-like 2
PRSS33			1.22	2.32947	protease, serine, 33
NCOR2	1.528	2.88386	1.219	2.32785	nuclear receptor corepressor 2
GSTM1	1.199	2.2958	1.216	2.32302	glutathione S-transferase mu 1
VCAM1	1.424	2.68328	1.214	2.3198	vascular cell adhesion molecule 1
CHRNE	1.602	3.03564	1.213	2.31819	cholinergic receptor, nicotinic, epsilon (muscle)
EFHD2	1.595	3.02095	1.212	2.31659	EF-hand domain family, member D2
MLC1	1.612	3.05675	1.211	2.31498	megalencephalic leukoencephalopathy with subcortical cysts 1
SFRP2	1.474	2.77791	1.211	2.31498	secreted frizzled-related protein 2
GRAMD3	1.388	2.61716	1.211	2.31498	GRAM domain containing 3
ZDHHC9	0.608	1.52414	1.21	2.31338	zinc finger, DHHC-type containing 9
DAB2	2.24	4.72397	1.209	2.31177	Dab, mitogen-responsive phosphoprotein, homolog 2 (Drosophila)
CATSPERG	1.364	2.57398	1.209	2.31177	catsper channel auxiliary subunit gamma
TRPM2	1.608	3.04829	1.206	2.30697	transient receptor potential cation channel, subfamily M, member 2
PPAP2B	1.155	2.22684	1.206	2.30697	phosphatidic acid phosphatase type 2B
ATF3	2.074	4.21052	1.205	2.30537	activating transcription factor 3
MYOF	0.999	1.99861	1.205	2.30537	myoferlin
SOX2	1.749	3.36126	1.204	2.30378	SRY (sex determining region Y)-box 2
ACTA1	0.635	1.55294	1.204	2.30378	actin, alpha 1, skeletal muscle
NPHS1	1.949	3.86107	1.203	2.30218	nephrosis 1, congenital, Finnish type (nephrin)
ASTN1	1.597	3.02514	1.203	2.30218	astrotactin 1
GPRC5C	1.48	2.78949	1.202	2.30058	G protein-coupled receptor, class C, group 5, member C
ZFHX4	1.469	2.7683	1.202	2.30058	zinc finger homeobox 4
PADI2	1.04	2.05623	1.202	2.30058	peptidyl arginine deiminase, type II
BAG3	1.829	3.55291	1.196	2.29104	BCL2-associated athanogene 3
GABRE	1.587	3.00424	1.196	2.29104	gamma-aminobutyric acid (GABA) A receptor, epsilon
DENND2D	1.394	2.62806	1.196	2.29104	DENN/MADD domain containing 2D
MLIP	1.848	3.60001	1.195	2.28945	muscular LMNA-interacting protein
EPN3	1.719	3.29208	1.195	2.28945	epsin 3
GJB2	1.5	2.82843	1.195	2.28945	gap junction protein, beta 2, 26kDa
PTPN3	1.362	2.57041	1.195	2.28945	protein tyrosine phosphatase, non-receptor type 3
UPB1			1.195	2.28945	ureidopropionase, beta
ANO6	1.832	3.5603	1.194	2.28786	anoctamin 6
SLC6A2	1.764	3.39638	1.194	2.28786	solute carrier family 6 (neurotransmitter transporter), member 2
SLC9A9	1.217	2.32463	1.192	2.28469	solute carrier family 9, subfamily A (NHE9, cation proton antiporter 9), member 9
SHISA2	0.963	1.94936	1.19	2.28153	shisa family member 2
HOGA1	1.926	3.8	1.186	2.27521	4-hydroxy-2-oxoglutarate aldolase 1
RELN	1.795	3.47015	1.186	2.27521	reelin
ALK	1.184	2.27206	1.184	2.27206	anaplastic lymphoma receptor tyrosine kinase
ADGRG3	1.917	3.77637	1.183	2.27048	adhesion G protein-coupled receptor G3
TUBB6	1.62	3.07375	1.183	2.27048	tubulin, beta 6 class V
ARRB1	1.003	2.00416	1.183	2.27048	arrestin, beta 1
TMEM253	0.701	1.62563	1.183	2.27048	transmembrane protein 253
CCNI2	1.396	2.63171	1.182	2.26891	cyclin I family, member 2
BHMT			1.182	2.26891	betaine--homocysteine S-methyltransferase
MRAS	1.446	2.72452	1.181	2.26734	muscle RAS oncogene homolog
ANKMY1			1.181	2.26734	ankyrin repeat and MYND domain containing 1
GREM2	2.061	4.17275	1.18	2.26577	gremlin 2, DAN family BMP antagonist
SMAD3	1.469	2.7683	1.179	2.2642	SMAD family member 3
ASIC4	1.366	2.57755	1.179	2.2642	acid sensing (proton gated) ion channel family member 4
STK17B	0.97	1.95884	1.179	2.2642	serine/threonine kinase 17b
EFHD1	1.481	2.79142	1.177	2.26106	EF-hand domain family, member D1
TPM4	1.325	2.50533	1.177	2.26106	tropomyosin 4
PDGFD	1.444	2.72074	1.176	2.25949	platelet derived growth factor D
SSPO	1.382	2.60629	1.176	2.25949	SCO-spondin
OCLN			1.175	2.25793	occludin
ARHGEF4	1.185	2.27363	1.174	2.25636	Rho guanine nucleotide exchange factor (GEF) 4
HIVEP3	1.281	2.43007	1.172	2.25324	human immunodeficiency virus type I enhancer binding protein 3
DNASE2	1.525	2.87787	1.17	2.25012	deoxyribonuclease II, lysosomal
SARDH	1.589	3.00841	1.168	2.247	sarcosine dehydrogenase
LDLRAD3	1.417	2.6703	1.168	2.247	low density lipoprotein receptor class A domain containing 3
NPR2	1.352	2.55266	1.168	2.247	natriuretic peptide receptor 2
PTK2B	1.413	2.6629	1.167	2.24544	protein tyrosine kinase 2 beta
LRRFIP1	1.383	2.6081	1.167	2.24544	leucine rich repeat (in FLII) interacting protein 1
SPATA13	1.304	2.46913	1.167	2.24544	spermatogenesis associated 13
SPATA6			1.167	2.24544	spermatogenesis associated 6
MAFB	1.478	2.78562	1.166	2.24389	v-maf avian musculoaponeurotic fibrosarcoma oncogene homolog B
LASP1	1.364	2.57398	1.166	2.24389	LIM and SH3 protein 1
LRIG1	0.797	1.73748	1.166	2.24389	leucine-rich repeats and immunoglobulin-like domains 1
GAREML	1.35	2.54912	1.165	2.24233	GRB2 associated, regulator of MAPK1-like
ARHGAP25	1.126	2.18253	1.162	2.23767	Rho GTPase activating protein 25
ERAP1	0.975	1.96564	1.162	2.23767	endoplasmic reticulum aminopeptidase 1
ATP1A1	1.383	2.6081	1.161	2.23612	ATPase, Na+/K+ transporting, alpha 1 polypeptide
TRIM47	1.63	3.09513	1.158	2.23148	tripartite motif containing 47
GLIS2	1.701	3.25126	1.157	2.22993	GLIS family zinc finger 2
RET	1.652	3.14269	1.157	2.22993	ret proto-oncogene
SEZ6L	1.258	2.39164	1.156	2.22839	seizure related 6 homolog (mouse)-like
TRAM2	0.647	1.56591	1.156	2.22839	translocation associated membrane protein 2
RITA1	1.291	2.44698	1.153	2.22376	RBPJ interacting and tubulin associated 1
LRP4	0.635	1.55294	1.153	2.22376	low density lipoprotein receptor-related protein 4
GCK			1.153	2.22376	glucokinase (hexokinase 4)
FOLR2	1.46	2.75108	1.151	2.22068	folate receptor 2 (fetal)
POPDC3	1.158	2.23148	1.151	2.22068	popeye domain containing 3
NLRP3	1.561	2.95058	1.15	2.21914	NLR family, pyrin domain containing 3
SLC44A2	1.498	2.82451	1.15	2.21914	solute carrier family 44 (choline transporter), member 2
ACCS	1.674	3.19098	1.148	2.21606	1-aminocyclopropane-1-carboxylate synthase homolog (Arabidopsis)(non-functional)
SCEL	0.743	1.67365	1.147	2.21453	sciellin
CD14	1.356	2.55974	1.145	2.21146	CD14 molecule
DNPEP	0.582	1.49692	1.144	2.20993	aspartyl aminopeptidase
IQCA1			1.144	2.20993	IQ motif containing with AAA domain 1
Cyp2t4	1.533	2.89387	1.143	2.2084	cytochrome P450, family 2, subfamily t, polypeptide 4
CD44	1.367	2.57934	1.143	2.2084	CD44 molecule (Indian blood group)
PLA2G7	2.05	4.14106	1.142	2.20687	phospholipase A2, group VII (platelet-activating factor acetylhydrolase, plasma)
TEX15	1.251	2.38006	1.142	2.20687	testis expressed 15
CAND2	1.498	2.82451	1.141	2.20534	cullin-associated and neddylation-dissociated 2 (putative)
HDAC7	1.449	2.73019	1.141	2.20534	histone deacetylase 7
NECAB2	0.728	1.65634	1.14	2.20381	N-terminal EF-hand calcium binding protein 2
DNPH1	1.352	2.55266	1.139	2.20228	2'-deoxynucleoside 5'-phosphate N-hydrolase 1
SH2D3C	1.35	2.54912	1.139	2.20228	SH2 domain containing 3C
PROC			1.139	2.20228	protein C (inactivator of coagulation factors Va and VIIIa)
ST6GAL2	1.372	2.58829	1.136	2.19771	ST6 beta-galactosamide alpha-2,6-sialyltranferase 2
FLI1			1.136	2.19771	Fli-1 proto-oncogene, ETS transcription factor
CCDC102A	1.607	3.04618	1.133	2.19314	coiled-coil domain containing 102A
ID4	1.896	3.7218	1.132	2.19162	inhibitor of DNA binding 4, dominant negative helix-loop-helix protein
CNTNAP1	1.416	2.66845	1.132	2.19162	contactin associated protein 1
PLA2G4A	1.089	2.12727	1.132	2.19162	phospholipase A2, group IVA (cytosolic, calcium-dependent)
CMAHP	0.797	1.73748	1.132	2.19162	cytidine monophospho-N-acetylneuraminic acid hydroxylase, pseudogene
BTN1A1	1.626	3.08656	1.131	2.1901	butyrophilin, subfamily 1, member A1
LFNG	1.612	3.05675	1.13	2.18859	LFNG O-fucosylpeptide 3-beta-N-acetylglucosaminyltransferase
ACVR1	1.401	2.64085	1.13	2.18859	activin A receptor, type I
ROR1	1.179	2.2642	1.13	2.18859	receptor tyrosine kinase-like orphan receptor 1
PLAT	1.571	2.97111	1.129	2.18707	plasminogen activator, tissue
UBE2Q2	0.952	1.93455	1.128	2.18556	ubiquitin-conjugating enzyme E2Q family member 2
LRRC55	1.269	2.40994	1.127	2.18404	leucine rich repeat containing 55
SNAI2	1.6	3.03143	1.126	2.18253	snail family zinc finger 2
OAF	1.191	2.28311	1.126	2.18253	out at first homolog
F9	0.963	1.94936	1.126	2.18253	coagulation factor IX
AKAP12	1.372	2.58829	1.125	2.18102	A kinase (PRKA) anchor protein 12
C8orf46	1.148	2.21606	1.124	2.1795	chromosome 8 open reading frame 46
LTBR	1.663	3.16674	1.123	2.17799	lymphotoxin beta receptor (TNFR superfamily, member 3)
RPS6KL1	1.286	2.43851	1.123	2.17799	ribosomal protein S6 kinase-like 1
NODAL	1.579	2.98763	1.122	2.17648	nodal growth differentiation factor
DSCAML1	1.194	2.28786	1.122	2.17648	Down syndrome cell adhesion molecule like 1
SCNN1A	1.375	2.59368	1.121	2.17498	sodium channel, non voltage gated 1 alpha subunit
SMOX	1.352	2.55266	1.121	2.17498	spermine oxidase
PSMB10	1.144	2.20993	1.121	2.17498	proteasome (prosome, macropain) subunit, beta type, 10
FMO4	2.238	4.71743	1.12	2.17347	flavin containing monooxygenase 4
KCNA4	1.648	3.13399	1.12	2.17347	potassium channel, voltage gated shaker related subfamily A, member 4
NCF4	1.83	3.55537	1.119	2.17196	neutrophil cytosolic factor 4, 40kDa
ANXA5	1.344	2.53854	1.119	2.17196	annexin A5
SMPDL3A	1.229	2.34404	1.119	2.17196	sphingomyelin phosphodiesterase, acid-like 3A
BCL2	1.036	2.05053	1.118	2.17046	B-cell CLL/lymphoma 2
GIMAP4	0.956	1.93992	1.118	2.17046	GTPase, IMAP family member 4
PROS1	0.88	1.84038	1.117	2.16895	protein S (alpha)
EGR1	0.781	1.71832	1.117	2.16895	early growth response 1
RTP5	2.168	4.494	1.116	2.16745	receptor (chemosensory) transporter protein 5 (putative)
PTHLH	1.799	3.47979	1.116	2.16745	parathyroid hormone-like hormone
CRACR2A			1.116	2.16745	calcium release activated channel regulator 2A
CD52			1.115	2.16595	CD52 molecule
SUSD5	0.895	1.85961	1.114	2.16445	sushi domain containing 5
EHD2	1.766	3.4011	1.113	2.16295	EH-domain containing 2
ALOX5	1.452	2.73587	1.113	2.16295	arachidonate 5-lipoxygenase
GNG12	1.347	2.54383	1.113	2.16295	guanine nucleotide binding protein (G protein), gamma 12
ZYX	1.596	3.02304	1.112	2.16145	zyxin
GPX8	1.237	2.35708	1.112	2.16145	glutathione peroxidase 8 (putative)
IRF2BPL	1.22	2.32947	1.109	2.15696	interferon regulatory factor 2 binding protein-like
CAPS	1.447	2.72641	1.108	2.15547	calcyphosine
SRGAP1	1.287	2.4402	1.108	2.15547	SLIT-ROBO Rho GTPase activating protein 1
STARD8			1.108	2.15547	StAR-related lipid transfer (START) domain containing 8
GSN	1.723	3.30122	1.106	2.15248	gelsolin
ACSF2	1.465	2.76063	1.106	2.15248	acyl-CoA synthetase family member 2
F2RL2	1.162	2.23767	1.105	2.15099	coagulation factor II (thrombin) receptor-like 2
GMPPA	0.955	1.93858	1.105	2.15099	GDP-mannose pyrophosphorylase A
LBX2	1.616	3.06524	1.104	2.1495	ladybird homeobox 2
EPHB2	1.43	2.69447	1.104	2.1495	EPH receptor B2
EPHX2	0.802	1.74352	1.104	2.1495	epoxide hydrolase 2, cytoplasmic
MMRN1	1.413	2.6629	1.103	2.14801	multimerin 1
PDE2A	1.022	2.03073	1.102	2.14652	phosphodiesterase 2A, cGMP-stimulated
ASNS	1.381	2.60449	1.101	2.14503	asparagine synthetase (glutamine-hydrolyzing)
WNK4	0.971	1.9602	1.101	2.14503	WNK lysine deficient protein kinase 4
CHST2	1.51	2.8481	1.1	2.14355	carbohydrate (N-acetylglucosamine-6-O) sulfotransferase 2
ZNF710	1.436	2.7057	1.1	2.14355	zinc finger protein 710
PPP1R1B	1.169	2.24856	1.1	2.14355	protein phosphatase 1, regulatory (inhibitor) subunit 1B
ITGB3	1.143	2.2084	1.1	2.14355	integrin, beta 3 (platelet glycoprotein IIIa, antigen CD61)
OSBPL5	1.436	2.7057	1.099	2.14206	oxysterol binding protein-like 5
ORAI3	1.009	2.01252	1.098	2.14058	ORAI calcium release-activated calcium modulator 3
SPRY1	0.679	1.60103	1.098	2.14058	sprouty RTK signaling antagonist 1
RAD21L1	1.269	2.40994	1.097	2.13909	RAD21 cohesin complex component like 1
TSPAN14	0.84	1.79005	1.097	2.13909	tetraspanin 14
C19orf66	1.466	2.76255	1.096	2.13761	chromosome 19 open reading frame 66
NOTCH1	1.325	2.50533	1.096	2.13761	notch 1
SFRP1	1.199	2.2958	1.096	2.13761	secreted frizzled-related protein 1
TGFBI	1.523	2.87388	1.095	2.13613	transforming growth factor, beta-induced, 68kDa
LOC102724428/SIK1	1.461	2.75299	1.095	2.13613	salt-inducible kinase 1
CPA5	1.333	2.51926	1.095	2.13613	carboxypeptidase A5
TAGLN2	1.064	2.09072	1.095	2.13613	transgelin 2
SHC3	0.998	1.99723	1.095	2.13613	SHC (Src homology 2 domain containing) transforming protein 3
MARCKSL1	1.799	3.47979	1.094	2.13465	MARCKS-like 1
ARSB	1.406	2.65001	1.094	2.13465	arylsulfatase B
VSX2	1.341	2.53327	1.094	2.13465	visual system homeobox 2
ABI3	1.023	2.03214	1.094	2.13465	ABI family, member 3
RASAL1	1.519	2.86592	1.092	2.13169	RAS protein activator like 1 (GAP1 like)
FBP2			1.092	2.13169	fructose-1,6-bisphosphatase 2
TMEM132E	2.051	4.14393	1.091	2.13022	transmembrane protein 132E
SLC2A4	1.091	2.13022	1.091	2.13022	solute carrier family 2 (facilitated glucose transporter), member 4
AQP4	0.943	1.92252	1.091	2.13022	aquaporin 4
RRBP1	1.599	3.02933	1.09	2.12874	ribosome binding protein 1
SPOCK1	1.583	2.99592	1.09	2.12874	sparc/osteonectin, cwcv and kazal-like domains proteoglycan (testican) 1
AVIL	1.448	2.7283	1.09	2.12874	advillin
GCNT2	0.839	1.78881	1.09	2.12874	glucosaminyl (N-acetyl) transferase 2, I-branching enzyme (I blood group)
ZIC2	1.095	2.13613	1.089	2.12727	Zic family member 2
ATP4A	-3.554	-11.7452	1.089	2.12727	ATPase, H+/K+ exchanging, alpha polypeptide
RLTPR	1.126	2.18253	1.088	2.12579	RGD motif, leucine rich repeats, tropomodulin domain and proline-rich containing
DCXR	0.951	1.93321	1.087	2.12432	dicarbonyl/L-xylulose reductase
FAM114A1	1.825	3.54307	1.086	2.12285	family with sequence similarity 114, member A1
CMTM7	1.159	2.23303	1.084	2.11991	CKLF-like MARVEL transmembrane domain containing 7
FMOD	1.773	3.41764	1.083	2.11844	fibromodulin
GPR83	1.805	3.49429	1.082	2.11697	G protein-coupled receptor 83
SAMD1	1.4	2.63902	1.082	2.11697	sterile alpha motif domain containing 1
CTDSPL	1.259	2.3933	1.082	2.11697	CTD (carboxy-terminal domain, RNA polymerase II, polypeptide A) small phosphatase-like
GBGT1	1.218	2.32624	1.082	2.11697	globoside alpha-1,3-N-acetylgalactosaminyltransferase 1
ATP1A2	1.357	2.56152	1.081	2.1155	ATPase, Na+/K+ transporting, alpha 2 polypeptide
SRGAP2	1.018	2.02511	1.081	2.1155	SLIT-ROBO Rho GTPase activating protein 2
GRB7			1.081	2.1155	growth factor receptor-bound protein 7
SMTNL2	1.912	3.7633	1.079	2.11257	smoothelin-like 2
FBP1	1.536	2.89989	1.079	2.11257	fructose-1,6-bisphosphatase 1
PHLDB1	1.343	2.53678	1.078	2.11111	pleckstrin homology-like domain, family B, member 1
CHRM1	1.512	2.85205	1.077	2.10964	cholinergic receptor, muscarinic 1
CPED1			1.077	2.10964	cadherin-like and PC-esterase domain containing 1
GPC3			1.076	2.10818	glypican 3
SERGEF	1.417	2.6703	1.075	2.10672	secretion regulating guanine nucleotide exchange factor
PRSS23	1.274	2.41831	1.075	2.10672	protease, serine, 23
NDRG2	1.235	2.35381	1.075	2.10672	NDRG family member 2
DCUN1D3	0.515	1.42899	1.075	2.10672	DCN1, defective in cullin neddylation 1, domain containing 3
ANGPT4	1.456	2.74347	1.074	2.10526	angiopoietin 4
MDFIC	1.198	2.29421	1.074	2.10526	MyoD family inhibitor domain containing
CFAP43			1.074	2.10526	cilia and flagella associated protein 43
KCNJ10	1.382	2.60629	1.073	2.1038	potassium channel, inwardly rectifying subfamily J, member 10
FXYD1	1.405	2.64818	1.072	2.10235	FXYD domain containing ion transport regulator 1
SPRED3	0.999	1.99861	1.072	2.10235	sprouty-related, EVH1 domain containing 3
CYR61	1.957	3.88254	1.07	2.09943	cysteine-rich, angiogenic inducer, 61
PTGR1	1.569	2.96699	1.07	2.09943	prostaglandin reductase 1
MPST	1.539	2.90593	1.07	2.09943	mercaptopyruvate sulfurtransferase
EIF2AK2	1.287	2.4402	1.069	2.09798	eukaryotic translation initiation factor 2-alpha kinase 2
TRAF1	1.087	2.12432	1.068	2.09652	TNF receptor-associated factor 1
SEMA3E	0.91	1.87905	1.067	2.09507	sema domain, immunoglobulin domain (Ig), short basic domain, secreted, (semaphorin) 3E
COL20A1	1.999	3.99723	1.066	2.09362	collagen, type XX, alpha 1
SLC11A1	1.411	2.65921	1.066	2.09362	solute carrier family 11 (proton-coupled divalent metal ion transporter), member 1
RNF213	1.367	2.57934	1.066	2.09362	ring finger protein 213
SCUBE3	1.049	2.0691	1.066	2.09362	signal peptide, CUB domain, EGF-like 3
CD83	1.025	2.03496	1.066	2.09362	CD83 molecule
MVP	0.835	1.78386	1.066	2.09362	major vault protein
HIST1H1D			1.066	2.09362	histone cluster 1, H1d
CPT1C	1.394	2.62806	1.065	2.09217	carnitine palmitoyltransferase 1C
ANKRD35	1.409	2.65553	1.064	2.09072	ankyrin repeat domain 35
HSD17B13	1.204	2.30378	1.063	2.08927	hydroxysteroid (17-beta) dehydrogenase 13
ADCY3	1.408	2.65369	1.062	2.08782	adenylate cyclase 3
ZC3HAV1	1.195	2.28945	1.062	2.08782	zinc finger CCCH-type, antiviral 1
SLC30A3	1.167	2.24544	1.062	2.08782	solute carrier family 30 (zinc transporter), member 3
SH3KBP1	1.414	2.66475	1.061	2.08638	SH3-domain kinase binding protein 1
EPS8	0.792	1.73147	1.061	2.08638	epidermal growth factor receptor pathway substrate 8
LOXL4	1.178	2.26263	1.059	2.08349	lysyl oxidase-like 4
CNN3	1.155	2.22684	1.059	2.08349	calponin 3, acidic
SUSD1	1.083	2.11844	1.059	2.08349	sushi domain containing 1
PCDHA10	2.321	4.99678	1.057	2.0806	protocadherin alpha 10
DNAH5	1.516	2.85997	1.057	2.0806	dynein, axonemal, heavy chain 5
FZD5	1.573	2.97523	1.056	2.07916	frizzled class receptor 5
MGAT4B	1.296	2.45547	1.055	2.07772	mannosyl (alpha-1,3-)-glycoprotein beta-1,4-N-acetylglucosaminyltransferase, isozyme B
CAMK1G	1.927	3.80264	1.054	2.07628	calcium/calmodulin-dependent protein kinase IG
ANXA3	0.681	1.60325	1.054	2.07628	annexin A3
NACC2	1.658	3.15579	1.053	2.07484	NACC family member 2, BEN and BTB (POZ) domain containing
PTPRS	1.457	2.74537	1.053	2.07484	protein tyrosine phosphatase, receptor type, S
ACKR3	0.906	1.87384	1.053	2.07484	atypical chemokine receptor 3
CES2	1.161	2.23612	1.052	2.0734	carboxylesterase 2
ILDR2	1.15	2.21914	1.051	2.07197	immunoglobulin-like domain containing receptor 2
TUBB4A	1.783	3.44141	1.05	2.07053	tubulin, beta 4A class IVa
SH3RF3	1.395	2.62989	1.05	2.07053	SH3 domain containing ring finger 3
PALD1	1.643	3.12315	1.049	2.0691	phosphatase domain containing, paladin 1
KCNJ12	1.148	2.21606	1.049	2.0691	potassium channel, inwardly rectifying subfamily J, member 12
FOXI3	1.645	3.12748	1.048	2.06766	forkhead box I3
TBX3	1.526	2.87986	1.048	2.06766	T-box 3
ADAMTS3	0.519	1.43296	1.048	2.06766	ADAM metallopeptidase with thrombospondin type 1 motif, 3
JUP	1.215	2.32141	1.047	2.06623	junction plakoglobin
ROBO1	1.295	2.45377	1.046	2.0648	roundabout guidance receptor 1
FLNA	1.687	3.21986	1.044	2.06194	filamin A, alpha
ZNF496	1.537	2.9019	1.044	2.06194	zinc finger protein 496
TRIM56	1.649	3.13616	1.043	2.06051	tripartite motif containing 56
PAWR	0.905	1.87254	1.043	2.06051	PRKC, apoptosis, WT1, regulator
LMO2	1.115	2.16595	1.041	2.05765	LIM domain only 2 (rhombotin-like 1)
CTNNAL1	0.903	1.86995	1.04	2.05623	catenin (cadherin-associated protein), alpha-like 1
ERBB2	1.437	2.70757	1.039	2.0548	erb-b2 receptor tyrosine kinase 2
EFS	1.79	3.45815	1.038	2.05338	embryonal Fyn-associated substrate
COLEC12	1.416	2.66845	1.037	2.05196	collectin sub-family member 12
GRAMD2	1.312	2.48285	1.037	2.05196	GRAM domain containing 2
RNF122	0.822	1.76786	1.037	2.05196	ring finger protein 122
ERAP2			1.037	2.05196	endoplasmic reticulum aminopeptidase 2
PIWIL1			1.037	2.05196	piwi-like RNA-mediated gene silencing 1
TMBIM1	1.329	2.51228	1.036	2.05053	transmembrane BAX inhibitor motif containing 1
NPY5R	1.029	2.04061	1.035	2.04911	neuropeptide Y receptor Y5
CHST15	0.715	1.64148	1.035	2.04911	carbohydrate (N-acetylgalactosamine 4-sulfate 6-O) sulfotransferase 15
RGS1			1.035	2.04911	regulator of G-protein signaling 1
FAM129B	1.205	2.30537	1.034	2.04769	family with sequence similarity 129, member B
NDNF	1.072	2.10235	1.034	2.04769	neuron-derived neurotrophic factor
LIPH			1.033	2.04627	lipase, member H
JPH3	1.788	3.45336	1.032	2.04486	junctophilin 3
AMPD2	1.424	2.68328	1.032	2.04486	adenosine monophosphate deaminase 2
UNC5B	1.171	2.25168	1.03	2.04202	unc-5 netrin receptor B
SNED1	1.404	2.64634	1.029	2.04061	sushi, nidogen and EGF-like domains 1
DENND2A	1.184	2.27206	1.029	2.04061	DENN/MADD domain containing 2A
ALDH1A3	1.17	2.25012	1.029	2.04061	aldehyde dehydrogenase 1 family, member A3
OAZ3	0.848	1.8	1.029	2.04061	ornithine decarboxylase antizyme 3
DOK1	1.534	2.89588	1.028	2.0392	docking protein 1, 62kDa (downstream of tyrosine kinase 1)
TMEM64	1.37	2.58471	1.028	2.0392	transmembrane protein 64
CNTLN	0.545	1.45902	1.028	2.0392	centlein, centrosomal protein
CAPN2	1.15	2.21914	1.027	2.03778	calpain 2, (m/II) large subunit
WISP3	1.457	2.74537	1.026	2.03637	WNT1 inducible signaling pathway protein 3
STOM	1.432	2.69821	1.026	2.03637	stomatin
TSPAN18	1.369	2.58291	1.026	2.03637	tetraspanin 18
MTA1	1.273	2.41664	1.025	2.03496	metastasis associated 1
LPIN2	0.539	1.45297	1.025	2.03496	lipin 2
ZNF423	1.322	2.50012	1.024	2.03355	zinc finger protein 423
MAPKAPK3	1.085	2.12138	1.024	2.03355	mitogen-activated protein kinase-activated protein kinase 3
CCDC80	1.631	3.09728	1.023	2.03214	coiled-coil domain containing 80
ANO3	1.518	2.86394	1.023	2.03214	anoctamin 3
ARHGEF6	1.334	2.52101	1.023	2.03214	Rac/Cdc42 guanine nucleotide exchange factor (GEF) 6
COL11A2	0.842	1.79253	1.023	2.03214	collagen, type XI, alpha 2
NCKAP5	1.161	2.23612	1.022	2.03073	NCK-associated protein 5
ZIC5	1.031	2.04344	1.022	2.03073	Zic family member 5
WDR62	0.948	1.9292	1.022	2.03073	WD repeat domain 62
HLA-DMA	1.219	2.32785	1.02	2.02792	major histocompatibility complex, class II, DM alpha
DSC3			1.02	2.02792	desmocollin 3
AGBL4	1.009	2.01252	1.019	2.02651	ATP/GTP binding protein-like 4
FAM20A	1.476	2.78176	1.017	2.02371	family with sequence similarity 20, member A
OTOG	1.403	2.64451	1.017	2.02371	otogelin
IFNAR2	1.304	2.46913	1.017	2.02371	interferon (alpha, beta and omega) receptor 2
SQRDL	0.871	1.82893	1.017	2.02371	sulfide quinone reductase-like (yeast)
HSPB2	1.683	3.21095	1.014	2.0195	heat shock 27kDa protein 2
SYT12	1.36	2.56685	1.014	2.0195	synaptotagmin XII
CGNL1	0.899	1.86477	1.014	2.0195	cingulin-like 1
DMGDH			1.014	2.0195	dimethylglycine dehydrogenase
RCAN1	1.498	2.82451	1.013	2.0181	regulator of calcineurin 1
CD63	1.371	2.5865	1.013	2.0181	CD63 molecule
MXRA8	1.465	2.76063	1.012	2.0167	matrix-remodelling associated 8
RASA3	1.266	2.40494	1.012	2.0167	RAS p21 protein activator 3
DTX1	1.44	2.71321	1.011	2.01531	deltex 1, E3 ubiquitin ligase
RNF207	1.01	2.01391	1.011	2.01531	ring finger protein 207
UCP2	1.582	2.99385	1.01	2.01391	uncoupling protein 2 (mitochondrial, proton carrier)
FREM2	1.757	3.37995	1.008	2.01112	FRAS1 related extracellular matrix protein 2
KCNK3	1.732	3.32188	1.008	2.01112	potassium channel, two pore domain subfamily K, member 3
SLC6A4	2.17	4.50023	1.007	2.00973	solute carrier family 6 (neurotransmitter transporter), member 4
EFNA4	1.035	2.04911	1.007	2.00973	ephrin-A4
CAP2	1.023	2.03214	1.007	2.00973	CAP, adenylate cyclase-associated protein, 2 (yeast)
PTPRJ	1.276	2.42167	1.006	2.00834	protein tyrosine phosphatase, receptor type, J
GPSM3	1.028	2.0392	1.006	2.00834	G-protein signaling modulator 3
CPQ	1.601	3.03354	1.005	2.00694	carboxypeptidase Q
PDLIM7	1.392	2.62442	1.005	2.00694	PDZ and LIM domain 7 (enigma)
DNAH8	1.352	2.55266	1.005	2.00694	dynein, axonemal, heavy chain 8
IZUMO4	1.025	2.03496	1.005	2.00694	IZUMO family member 4
NPPB	0.938	1.91587	1.005	2.00694	natriuretic peptide B
SORBS1	1.656	3.15142	1.004	2.00555	sorbin and SH3 domain containing 1
GDPD2	1.327	2.5088	1.004	2.00555	glycerophosphodiester phosphodiesterase domain containing 2
ITGA3	1.228	2.34242	1.004	2.00555	integrin, alpha 3 (antigen CD49C, alpha 3 subunit of VLA-3 receptor)
RALB	0.915	1.88557	1.004	2.00555	v-ral simian leukemia viral oncogene homolog B
MAP4K1	0.838	1.78757	1.004	2.00555	mitogen-activated protein kinase kinase kinase kinase 1
PTGFRN	1.079	2.11257	1.003	2.00416	prostaglandin F2 receptor inhibitor
IDUA	0.838	1.78757	1.003	2.00416	iduronidase, alpha-L-
ST6GALNAC5	1.398	2.63536	1.002	2.00277	ST6 (alpha-N-acetyl-neuraminyl-2,3-beta-galactosyl-1,3)-N-acetylgalactosaminide alpha-2,6-sialyltransferase 5
SCN3B	1.25	2.37841	1.002	2.00277	sodium channel, voltage gated, type III beta subunit
SSPN	0.993	1.99032	1.002	2.00277	sarcospan
SLC25A21	1.089	2.12727	1.001	2.00139	solute carrier family 25 (mitochondrial oxoadipate carrier), member 21
ADCY7	1.28	2.42839	1	2	adenylate cyclase 7
LRFN1	1.866	3.64521	0.999	1.99861	leucine rich repeat and fibronectin type III domain containing 1
TUBB3	1.818	3.52592	0.999	1.99861	tubulin, beta 3 class III
PPM1J	0.977	1.96837	0.999	1.99861	protein phosphatase, Mg2+/Mn2+ dependent, 1J
GALNT6			0.999	1.99861	polypeptide N-acetylgalactosaminyltransferase 6
DCHS1	1.547	2.92209	0.998	1.99723	dachsous cadherin-related 1
TNRC18	1.42	2.67586	0.998	1.99723	trinucleotide repeat containing 18
SMAD7	1.317	2.49147	0.998	1.99723	SMAD family member 7
FGF1	1.198	2.29421	0.998	1.99723	fibroblast growth factor 1 (acidic)
MAOA	1.36	2.56685	0.997	1.99585	monoamine oxidase A
FEZF2	1.503	2.83431	0.996	1.99446	FEZ family zinc finger 2
ADH5	1.778	3.4295	0.995	1.99308	alcohol dehydrogenase 5 (class III), chi polypeptide
NINJ1	1.103	2.14801	0.995	1.99308	ninjurin 1
KLHL31			0.995	1.99308	kelch-like family member 31
HS3ST1	1.173	2.2548	0.993	1.99032	heparan sulfate (glucosamine) 3-O-sulfotransferase 1
PDZD4	2.266	4.80988	0.992	1.98894	PDZ domain containing 4
STAC	1.9	3.73213	0.992	1.98894	SH3 and cysteine rich domain
TNC	1.439	2.71133	0.992	1.98894	tenascin C
FCGRT	1.065	2.09217	0.992	1.98894	Fc fragment of IgG, receptor, transporter, alpha
CRYBB3	1.769	3.40818	0.991	1.98756	crystallin, beta B3
FAM131C	1.435	2.70382	0.99	1.98618	family with sequence similarity 131, member C
MMP17	1.814	3.51616	0.989	1.98481	matrix metallopeptidase 17 (membrane-inserted)
POU4F2	1.578	2.98556	0.989	1.98481	POU class 4 homeobox 2
SH3BP2	1.504	2.83628	0.988	1.98343	SH3-domain binding protein 2
GALNT12	1.355	2.55797	0.988	1.98343	polypeptide N-acetylgalactosaminyltransferase 12
DCDC2	1.028	2.0392	0.988	1.98343	doublecortin domain containing 2
GALM	0.852	1.805	0.988	1.98343	galactose mutarotase (aldose 1-epimerase)
ST8SIA4	0.827	1.77399	0.988	1.98343	ST8 alpha-N-acetyl-neuraminide alpha-2,8-sialyltransferase 4
STEAP4	0.59	1.50525	0.988	1.98343	STEAP family member 4
LMAN1L	2.265	4.80654	0.986	1.98069	lectin, mannose-binding, 1 like
ARSD	1.222	2.3327	0.986	1.98069	arylsulfatase D
E2F7	1.362	2.57041	0.985	1.97931	E2F transcription factor 7
PNMA1	1.053	2.07484	0.985	1.97931	paraneoplastic Ma antigen 1
GRID2IP	2.058	4.16409	0.983	1.97657	glutamate receptor, ionotropic, delta 2 (Grid2) interacting protein
CYP26B1	2.372	5.17658	0.982	1.9752	cytochrome P450, family 26, subfamily B, polypeptide 1
PKLR	1.297	2.45717	0.982	1.9752	pyruvate kinase, liver and RBC
REEP4	0.757	1.68997	0.982	1.9752	receptor accessory protein 4
DRP2	1.685	3.2154	0.981	1.97383	dystrophin related protein 2
CREB3L2	1.552	2.93223	0.981	1.97383	cAMP responsive element binding protein 3-like 2
FAM189A2	1.052	2.0734	0.981	1.97383	family with sequence similarity 189, member A2
FLT1	0.838	1.78757	0.981	1.97383	fms-related tyrosine kinase 1
NXN	1.051	2.07197	0.98	1.97247	nucleoredoxin
RNF125	0.728	1.65634	0.98	1.97247	ring finger protein 125, E3 ubiquitin protein ligase
C1RL	1.761	3.38933	0.979	1.9711	complement component 1, r subcomponent-like
LRRC4B	1.601	3.03354	0.978	1.96973	leucine rich repeat containing 4B
FBLN2	1.215	2.32141	0.977	1.96837	fibulin 2
DCST1	1.143	2.2084	0.977	1.96837	DC-STAMP domain containing 1
IL27RA	1.091	2.13022	0.977	1.96837	interleukin 27 receptor, alpha
BEND3	0.999	1.99861	0.977	1.96837	BEN domain containing 3
ACKR1	1.704	3.25803	0.976	1.967	atypical chemokine receptor 1 (Duffy blood group)
EMILIN1	1.377	2.59728	0.974	1.96428	elastin microfibril interfacer 1
CCDC141	1.302	2.4657	0.974	1.96428	coiled-coil domain containing 141
RAB17	1.272	2.41496	0.974	1.96428	RAB17, member RAS oncogene family
SLC1A3	1.227	2.3408	0.974	1.96428	solute carrier family 1 (glial high affinity glutamate transporter), member 3
ADA			0.974	1.96428	adenosine deaminase
CHRNA3	1.653	3.14487	0.973	1.96292	cholinergic receptor, nicotinic, alpha 3 (neuronal)
SYN1	1.391	2.6226	0.973	1.96292	synapsin I
PCBD1	1.173	2.2548	0.973	1.96292	pterin-4 alpha-carbinolamine dehydratase/dimerization cofactor of hepatocyte nuclear factor 1 alpha
SIAH3	1.819	3.52837	0.972	1.96156	siah E3 ubiquitin protein ligase family member 3
NYX	1.568	2.96493	0.972	1.96156	nyctalopin
TSHZ3	1.565	2.95878	0.972	1.96156	teashirt zinc finger homeobox 3
FAM196A	1.049	2.0691	0.972	1.96156	family with sequence similarity 196, member A
AJAP1	1.501	2.83039	0.971	1.9602	adherens junctions associated protein 1
MAPK13	1.629	3.09299	0.97	1.95884	mitogen-activated protein kinase 13
ZMIZ1	1.265	2.40327	0.97	1.95884	zinc finger, MIZ-type containing 1
KCNN4	0.655	1.57462	0.97	1.95884	potassium channel, calcium activated intermediate/small conductance subfamily N alpha, member 4
NAV2	1.439	2.71133	0.967	1.95477	neuron navigator 2
TLE1	1.354	2.5562	0.967	1.95477	transducin-like enhancer of split 1 (E(sp1) homolog, Drosophila)
MOV10L1	1.093	2.13317	0.967	1.95477	Mov10 RISC complex RNA helicase like 1
PLTP	0.922	1.89474	0.967	1.95477	phospholipid transfer protein
HES4			0.967	1.95477	hes family bHLH transcription factor 4
LGI1	1.269	2.40994	0.966	1.95342	leucine-rich, glioma inactivated 1
EDNRB	1.42	2.67586	0.965	1.95206	endothelin receptor type B
MFNG	1.182	2.26891	0.965	1.95206	MFNG O-fucosylpeptide 3-beta-N-acetylglucosaminyltransferase
FBLN7	1.738	3.33572	0.964	1.95071	fibulin 7
Ggta1	1.56	2.94854	0.964	1.95071	glycoprotein galactosyltransferase alpha 1, 3
SLC38A5	1.544	2.91602	0.964	1.95071	solute carrier family 38, member 5
PSD2	1.189	2.27995	0.964	1.95071	pleckstrin and Sec7 domain containing 2
FAM217B			0.964	1.95071	family with sequence similarity 217, member B
COL2A1	1.558	2.94445	0.963	1.94936	collagen, type II, alpha 1
SLC29A4	1.478	2.78562	0.963	1.94936	solute carrier family 29 (equilibrative nucleoside transporter), member 4
SERPINB8	1.1	2.14355	0.963	1.94936	serpin peptidase inhibitor, clade B (ovalbumin), member 8
MMP15	1.297	2.45717	0.962	1.94801	matrix metallopeptidase 15 (membrane-inserted)
PLAGL1	1.408	2.65369	0.961	1.94666	pleiomorphic adenoma gene-like 1
NFKB1	1.168	2.247	0.96	1.94531	nuclear factor of kappa light polypeptide gene enhancer in B-cells 1
PLXNA1	1.148	2.21606	0.96	1.94531	plexin A1
FSTL1	0.674	1.59549	0.96	1.94531	follistatin-like 1
STAMBPL1	1.321	2.49839	0.959	1.94396	STAM binding protein-like 1
NFIB	1.191	2.28311	0.959	1.94396	nuclear factor I/B
TMEM74	0.881	1.84165	0.959	1.94396	transmembrane protein 74
CERS6	0.792	1.73147	0.959	1.94396	ceramide synthase 6
HAPLN4	1.906	3.74769	0.958	1.94261	hyaluronan and proteoglycan link protein 4
IGFBP5	1.893	3.71407	0.958	1.94261	insulin-like growth factor binding protein 5
GNA12	1.073	2.1038	0.958	1.94261	guanine nucleotide binding protein (G protein) alpha 12
LY6H	0.65	1.56917	0.958	1.94261	lymphocyte antigen 6 complex, locus H
GPX1	1.593	3.01676	0.957	1.94127	glutathione peroxidase 1
ZNF219	0.97	1.95884	0.957	1.94127	zinc finger protein 219
BEAN1	1.988	3.96687	0.956	1.93992	brain expressed, associated with NEDD4, 1
PRRC2B	1.21	2.31338	0.954	1.93724	proline-rich coiled-coil 2B
ARHGEF2	0.946	1.92652	0.954	1.93724	Rho/Rac guanine nucleotide exchange factor (GEF) 2
PPARA	1.171	2.25168	0.953	1.93589	peroxisome proliferator-activated receptor alpha
EVC2	1.085	2.12138	0.953	1.93589	Ellis van Creveld syndrome 2
DCTD	0.965	1.95206	0.953	1.93589	dCMP deaminase
RGS19	1.83	3.55537	0.952	1.93455	regulator of G-protein signaling 19
SDF2L1	1.604	3.03985	0.952	1.93455	stromal cell-derived factor 2-like 1
SLC46A2	1.512	2.85205	0.952	1.93455	solute carrier family 46, member 2
RHOG	1.163	2.23923	0.952	1.93455	ras homolog family member G
REP15			0.952	1.93455	RAB15 effector protein
RGS14			0.952	1.93455	regulator of G-protein signaling 14
PRICKLE3	1.326	2.50707	0.951	1.93321	prickle homolog 3
CYFIP2	0.821	1.76663	0.951	1.93321	cytoplasmic FMR1 interacting protein 2
GFOD1	1.544	2.91602	0.95	1.93187	glucose-fructose oxidoreductase domain containing 1
PAK6	1.15	2.21914	0.95	1.93187	p21 protein (Cdc42/Rac)-activated kinase 6
FRMPD3	1.61	3.05252	0.949	1.93053	FERM and PDZ domain containing 3
COL12A1	1.387	2.61534	0.949	1.93053	collagen, type XII, alpha 1
FAM163A	1.364	2.57398	0.949	1.93053	family with sequence similarity 163, member A
PLXNA2	1.615	3.06312	0.948	1.9292	plexin A2
GFRA2	1.504	2.83628	0.948	1.9292	GDNF family receptor alpha 2
NOS1	1.256	2.38833	0.948	1.9292	nitric oxide synthase 1 (neuronal)
LAMC2	1.209	2.31177	0.948	1.9292	laminin, gamma 2
CHMP4C	0.747	1.6783	0.947	1.92786	charged multivesicular body protein 4C
FAM105A			0.947	1.92786	family with sequence similarity 105, member A
EML6	0.822	1.76786	0.945	1.92519	echinoderm microtubule associated protein like 6
SELENBP1	0.688	1.61105	0.945	1.92519	selenium binding protein 1
GBX1	1.595	3.02095	0.944	1.92385	gastrulation brain homeobox 1
CDHR2	1.111	2.15995	0.944	1.92385	cadherin-related family member 2
CACNA1H	1.107	2.15397	0.944	1.92385	calcium channel, voltage-dependent, T type, alpha 1H subunit
CYP27B1			0.944	1.92385	cytochrome P450, family 27, subfamily B, polypeptide 1
PRRX1			0.943	1.92252	paired related homeobox 1
TNS1	1.2	2.2974	0.942	1.92119	tensin 1
PALM	1.947	3.85572	0.941	1.91986	paralemmin
SPATS2L	1.412	2.66106	0.941	1.91986	spermatogenesis associated, serine-rich 2-like
EPHB4	1.082	2.11697	0.941	1.91986	EPH receptor B4
GCNT4	1.038	2.05338	0.941	1.91986	glucosaminyl (N-acetyl) transferase 4, core 2
TSPAN11	1.368	2.58112	0.94	1.91853	tetraspanin 11
FAM171A2	1.29	2.44528	0.94	1.91853	family with sequence similarity 171, member A2
FOXRED2	1.235	2.35381	0.94	1.91853	FAD-dependent oxidoreductase domain containing 2
SNX33	1.19	2.28153	0.94	1.91853	sorting nexin 33
GNB3	1.081	2.1155	0.94	1.91853	guanine nucleotide binding protein (G protein), beta polypeptide 3
CCDC120	1.313	2.48458	0.939	1.9172	coiled-coil domain containing 120
IGF1R	0.832	1.78015	0.939	1.9172	insulin-like growth factor 1 receptor
ALB			0.939	1.9172	albumin
SPARC	1.634	3.10372	0.938	1.91587	secreted protein, acidic, cysteine-rich (osteonectin)
SETBP1	1.06	2.08493	0.938	1.91587	SET binding protein 1
ABHD3	0.423	1.34071	0.938	1.91587	abhydrolase domain containing 3
DLGAP3	1.648	3.13399	0.937	1.91454	discs, large (Drosophila) homolog-associated protein 3
QSOX1	1.248	2.37512	0.937	1.91454	quiescin Q6 sulfhydryl oxidase 1
SCN9A	1.241	2.36362	0.937	1.91454	sodium channel, voltage gated, type IX alpha subunit
ENPP2	0.617	1.53368	0.937	1.91454	ectonucleotide pyrophosphatase/phosphodiesterase 2
PMEPA1	1.797	3.47497	0.936	1.91322	prostate transmembrane protein, androgen induced 1
TCIRG1	1.294	2.45207	0.936	1.91322	T-cell, immune regulator 1, ATPase, H+ transporting, lysosomal V0 subunit A3
PTPRO	1.107	2.15397	0.936	1.91322	protein tyrosine phosphatase, receptor type, O
OTC	-1.609	-3.0504	0.936	1.91322	ornithine carbamoyltransferase
SERPINH1	1.733	3.32418	0.935	1.91189	serpin peptidase inhibitor, clade H (heat shock protein 47), member 1, (collagen binding protein 1)
FLRT1	1.513	2.85403	0.935	1.91189	fibronectin leucine rich transmembrane protein 1
CNIH2	1.236	2.35545	0.935	1.91189	cornichon family AMPA receptor auxiliary protein 2
CRYM			0.935	1.91189	crystallin, mu
PDE3B	1.027	2.03778	0.934	1.91057	phosphodiesterase 3B, cGMP-inhibited
LAMC3	1.618	3.06949	0.933	1.90924	laminin, gamma 3
CLIP3	1.319	2.49493	0.933	1.90924	CAP-GLY domain containing linker protein 3
TIMP2	1.214	2.3198	0.933	1.90924	TIMP metallopeptidase inhibitor 2
SYT2	1.564	2.95672	0.932	1.90792	synaptotagmin II
TLE3	1.149	2.2176	0.932	1.90792	transducin-like enhancer of split 3
COTL1	0.879	1.8391	0.932	1.90792	coactosin-like F-actin binding protein 1
NTN4	1.621	3.07588	0.931	1.9066	netrin 4
ATOH8	1.484	2.79723	0.931	1.9066	atonal bHLH transcription factor 8
HEBP1	1.208	2.31017	0.931	1.9066	heme binding protein 1
AIF1L	1.103	2.14801	0.931	1.9066	allograft inflammatory factor 1-like
SCARA3	1.075	2.10672	0.931	1.9066	scavenger receptor class A, member 3
EXPH5			0.931	1.9066	exophilin 5
CHRM3	1.636	3.10803	0.93	1.90528	cholinergic receptor, muscarinic 3
CXXC5	1.263	2.39994	0.93	1.90528	CXXC finger protein 5
GPR143	1.183	2.27048	0.93	1.90528	G protein-coupled receptor 143
AP1S3	1.087	2.12432	0.929	1.90396	adaptor-related protein complex 1, sigma 3 subunit
CNTFR	1.013	2.0181	0.929	1.90396	ciliary neurotrophic factor receptor
IQSEC2	1.431	2.69634	0.928	1.90264	IQ motif and Sec7 domain 2
LGMN	0.925	1.89868	0.928	1.90264	legumain
CHRNB4	0.883	1.84421	0.928	1.90264	cholinergic receptor, nicotinic, beta 4 (neuronal)
PKNOX2	0.808	1.75078	0.928	1.90264	PBX/knotted 1 homeobox 2
PSD4	1.197	2.29262	0.927	1.90132	pleckstrin and Sec7 domain containing 4
CHST9	1.145	2.21146	0.927	1.90132	carbohydrate (N-acetylgalactosamine 4-0) sulfotransferase 9
GPRC5B	1.051	2.07197	0.927	1.90132	G protein-coupled receptor, class C, group 5, member B
FOXP1	0.811	1.75443	0.927	1.90132	forkhead box P1
PAMR1	1.303	2.46741	0.926	1.9	peptidase domain containing associated with muscle regeneration 1
SLC25A1	1.202	2.30058	0.926	1.9	solute carrier family 25 (mitochondrial carrier; citrate transporter), member 1
IRX5	1.053	2.07484	0.926	1.9	iroquois homeobox 5
LRRC3B	1.053	2.07484	0.926	1.9	leucine rich repeat containing 3B
SH2D4A	1.192	2.28469	0.925	1.89868	SH2 domain containing 4A
NETO2	1	2	0.925	1.89868	neuropilin (NRP) and tolloid (TLL)-like 2
NOVA2	1.141	2.20534	0.924	1.89737	neuro-oncological ventral antigen 2
S100A13	0.909	1.87774	0.924	1.89737	S100 calcium binding protein A13
LOXL1	1.536	2.89989	0.923	1.89605	lysyl oxidase-like 1
PTPRF	1.326	2.50707	0.923	1.89605	protein tyrosine phosphatase, receptor type, F
PBXIP1	1.116	2.16745	0.923	1.89605	pre-B-cell leukemia homeobox interacting protein 1
HMOX1	1.304	2.46913	0.922	1.89474	heme oxygenase 1
GALNT14	0.899	1.86477	0.922	1.89474	polypeptide N-acetylgalactosaminyltransferase 14
SLC22A15	1.316	2.48975	0.921	1.89343	solute carrier family 22, member 15
SIX3	1.488	2.805	0.92	1.89212	SIX homeobox 3
AQP2	1.281	2.43007	0.92	1.89212	aquaporin 2 (collecting duct)
TRIM62	1.684	3.21318	0.919	1.8908	tripartite motif containing 62
CLRN1	1.059	2.08349	0.919	1.8908	clarin 1
SMIM3	0.592	1.50733	0.919	1.8908	small integral membrane protein 3
STX11			0.919	1.8908	syntaxin 11
S100A16	1.421	2.67771	0.917	1.88818	S100 calcium binding protein A16
FRMD3	1.393	2.62624	0.917	1.88818	FERM domain containing 3
CDCA7L	1.005	2.00694	0.917	1.88818	cell division cycle associated 7-like
CDC14B	0.841	1.79129	0.917	1.88818	cell division cycle 14B
ZNF296	1.836	3.57019	0.916	1.88688	zinc finger protein 296
RNASEL	1.002	2.00277	0.916	1.88688	ribonuclease L (2',5'-oligoisoadenylate synthetase-dependent)
LHX2	0.972	1.96156	0.916	1.88688	LIM homeobox 2
BACE2	1.389	2.61897	0.915	1.88557	beta-site APP-cleaving enzyme 2
SYNPO	1.363	2.57219	0.915	1.88557	synaptopodin
SEZ6L2	1.308	2.47598	0.914	1.88426	seizure related 6 homolog (mouse)-like 2
ADCY4	1.116	2.16745	0.914	1.88426	adenylate cyclase 4
RASGEF1C	1.562	2.95263	0.912	1.88165	RasGEF domain family, member 1C
CD302	1.434	2.70195	0.912	1.88165	CD302 molecule
PPM1M	1.065	2.09217	0.912	1.88165	protein phosphatase, Mg2+/Mn2+ dependent, 1M
PAM	1.045	2.06337	0.912	1.88165	peptidylglycine alpha-amidating monooxygenase
CCRL2	0.948	1.9292	0.912	1.88165	chemokine (C-C motif) receptor-like 2
PARD3B	1.195	2.28945	0.911	1.88035	par-3 family cell polarity regulator beta
PLA2G16	1.432	2.69821	0.91	1.87905	phospholipase A2, group XVI
TNFAIP8L2	1.412	2.66106	0.91	1.87905	tumor necrosis factor, alpha-induced protein 8-like 2
CYBB	1.195	2.28945	0.91	1.87905	cytochrome b-245, beta polypeptide
GABRB1	1.068	2.09652	0.91	1.87905	gamma-aminobutyric acid (GABA) A receptor, beta 1
SH3PXD2B	1.345	2.5403	0.909	1.87774	SH3 and PX domains 2B
RIMS4	1.285	2.43682	0.909	1.87774	regulating synaptic membrane exocytosis 4
RAB29	0.813	1.75686	0.909	1.87774	RAB29, member RAS oncogene family
TBC1D9	1.044	2.06194	0.908	1.87644	TBC1 domain family, member 9 (with GRAM domain)
GHR	1.224	2.33593	0.907	1.87514	growth hormone receptor
SP110	1.12	2.17347	0.907	1.87514	SP110 nuclear body protein
IGSF21	1.506	2.84021	0.906	1.87384	immunoglobin superfamily, member 21
SLC24A3	1.314	2.4863	0.906	1.87384	solute carrier family 24 (sodium/potassium/calcium exchanger), member 3
PTGS1	0.91	1.87905	0.906	1.87384	prostaglandin-endoperoxide synthase 1 (prostaglandin G/H synthase and cyclooxygenase)
THBS1			0.906	1.87384	thrombospondin 1
ARHGEF19	1.489	2.80694	0.905	1.87254	Rho guanine nucleotide exchange factor (GEF) 19
TRIP6	1.334	2.52101	0.905	1.87254	thyroid hormone receptor interactor 6
UNC5A	1.308	2.47598	0.905	1.87254	unc-5 netrin receptor A
TMSB10/TMSB4X	0.989	1.98481	0.904	1.87125	thymosin beta 10
FBXO24	0.63	1.54756	0.904	1.87125	F-box protein 24
CHL1	1.046	2.0648	0.903	1.86995	cell adhesion molecule L1-like
YJEFN3	1.579	2.98763	0.902	1.86865	YjeF N-terminal domain containing 3
SIDT1	1.264	2.40161	0.902	1.86865	SID1 transmembrane family, member 1
KAZN	1.461	2.75299	0.901	1.86736	kazrin, periplakin interacting protein
PRPH	2.059	4.16697	0.9	1.86607	peripherin
PCDH1	1.248	2.37512	0.9	1.86607	protocadherin 1
RSAD1	1.125	2.18102	0.9	1.86607	radical S-adenosyl methionine domain containing 1
SFT2D2	0.692	1.61552	0.9	1.86607	SFT2 domain containing 2
SSC5D	1.246	2.37183	0.899	1.86477	scavenger receptor cysteine rich family, 5 domains
CUX2	1.072	2.10235	0.899	1.86477	cut-like homeobox 2
PIEZO1	1.305	2.47084	0.898	1.86348	piezo-type mechanosensitive ion channel component 1
SOGA1	1.239	2.36035	0.898	1.86348	suppressor of glucose, autophagy associated 1
MAP6	1.18	2.26577	0.898	1.86348	microtubule-associated protein 6
PRDM11	0.856	1.81001	0.898	1.86348	PR domain containing 11
GRM2	1.66	3.16017	0.897	1.86219	glutamate receptor, metabotropic 2
CKAP4	1.378	2.59908	0.897	1.86219	cytoskeleton-associated protein 4
USH1C	1.164	2.24078	0.896	1.8609	Usher syndrome 1C
PLCB3	0.975	1.96564	0.896	1.8609	phospholipase C, beta 3 (phosphatidylinositol-specific)
CRELD2	1.427	2.68887	0.895	1.85961	cysteine-rich with EGF-like domains 2
TRPV2	1.212	2.31659	0.895	1.85961	transient receptor potential cation channel, subfamily V, member 2
UBE2L6	1.184	2.27206	0.895	1.85961	ubiquitin-conjugating enzyme E2L 6
LRP10	1.118	2.17046	0.895	1.85961	low density lipoprotein receptor-related protein 10
NT5DC2	1.058	2.08204	0.895	1.85961	5'-nucleotidase domain containing 2
CALB2	1.619	3.07162	0.894	1.85832	calbindin 2
ITGA8	1.476	2.78176	0.894	1.85832	integrin, alpha 8
TMEM229B	1.426	2.68701	0.893	1.85703	transmembrane protein 229B
ACLY	1.134	2.19466	0.893	1.85703	ATP citrate lyase
SQSTM1	1.328	2.51054	0.892	1.85575	sequestosome 1
SOBP	1.217	2.32463	0.892	1.85575	sine oculis binding protein homolog
FAM101B	1.738	3.33572	0.891	1.85446	family with sequence similarity 101, member B
UNC13D	0.913	1.88296	0.891	1.85446	unc-13 homolog D (C. elegans)
ARHGEF3	0.614	1.5305	0.891	1.85446	Rho guanine nucleotide exchange factor (GEF) 3
STK3	0.457	1.37268	0.891	1.85446	serine/threonine kinase 3
DPP4	0.598	1.51362	0.89	1.85318	dipeptidyl-peptidase 4
CTGF	1.661	3.16236	0.889	1.85189	connective tissue growth factor
GALNT3	1.385	2.61172	0.889	1.85189	polypeptide N-acetylgalactosaminyltransferase 3
ALDH1L1	1.266	2.40494	0.889	1.85189	aldehyde dehydrogenase 1 family, member L1
RBPMS2	1.134	2.19466	0.889	1.85189	RNA binding protein with multiple splicing 2
CERS2	1.128	2.18556	0.887	1.84933	ceramide synthase 2
SPRY4	1.037	2.05196	0.887	1.84933	sprouty RTK signaling antagonist 4
EMP1	2.276	4.84333	0.886	1.84805	epithelial membrane protein 1
MN1	1.517	2.86195	0.886	1.84805	meningioma (disrupted in balanced translocation) 1
S1PR2	1.209	2.31177	0.886	1.84805	sphingosine-1-phosphate receptor 2
ADGRL1	1.16	2.23457	0.886	1.84805	adhesion G protein-coupled receptor L1
GALNT16	0.969	1.95748	0.886	1.84805	polypeptide N-acetylgalactosaminyltransferase 16
TGFB1I1	0.814	1.75808	0.886	1.84805	transforming growth factor beta 1 induced transcript 1
SCN5A	1.747	3.3566	0.884	1.84548	sodium channel, voltage gated, type V alpha subunit
ACHE	1.599	3.02933	0.884	1.84548	acetylcholinesterase (Yt blood group)
NLGN3	1.329	2.51228	0.884	1.84548	neuroligin 3
MARC1	1.005	2.00694	0.884	1.84548	mitochondrial amidoxime reducing component 1
ARSE	0.949	1.93053	0.884	1.84548	arylsulfatase E (chondrodysplasia punctata 1)
PLEKHG1	1.394	2.62806	0.882	1.84293	pleckstrin homology domain containing, family G (with RhoGef domain) member 1
SLIT3	1.352	2.55266	0.882	1.84293	slit guidance ligand 3
SNX7	1.223	2.33432	0.882	1.84293	sorting nexin 7
GPT2	0.932	1.90792	0.882	1.84293	glutamic pyruvate transaminase (alanine aminotransferase) 2
CDKN1A	1.356	2.55974	0.881	1.84165	cyclin-dependent kinase inhibitor 1A (p21, Cip1)
DBI	1.331	2.51577	0.881	1.84165	diazepam binding inhibitor (GABA receptor modulator, acyl-CoA binding protein)
SLC34A3	1.228	2.34242	0.881	1.84165	solute carrier family 34 (type II sodium/phosphate cotransporter), member 3
SVIL	1.197	2.29262	0.881	1.84165	supervillin
TSHZ2	1.199	2.2958	0.88	1.84038	teashirt zinc finger homeobox 2
MITF	0.979	1.9711	0.88	1.84038	microphthalmia-associated transcription factor
DOCK6	0.945	1.92519	0.88	1.84038	dedicator of cytokinesis 6
HEBP2	1.477	2.78369	0.879	1.8391	heme binding protein 2
ASTN2	1.018	2.02511	0.879	1.8391	astrotactin 2
C20orf96	0.752	1.68413	0.879	1.8391	chromosome 20 open reading frame 96
SLC1A1	1.102	2.14652	0.878	1.83783	solute carrier family 1 (neuronal/epithelial high affinity glutamate transporter, system Xag), member 1
RASGRP2	1.028	2.0392	0.878	1.83783	RAS guanyl releasing protein 2 (calcium and DAG-regulated)
SPTSSB	0.774	1.71	0.878	1.83783	serine palmitoyltransferase, small subunit B
IGFBP7	0.761	1.69466	0.878	1.83783	insulin-like growth factor binding protein 7
Oasl2	0.574	1.48865	0.878	1.83783	2'-5' oligoadenylate synthetase-like 2
ID1	2.214	4.6396	0.876	1.83528	inhibitor of DNA binding 1, dominant negative helix-loop-helix protein
HS1BP3	0.938	1.91587	0.876	1.83528	HCLS1 binding protein 3
CCND1	0.908	1.87644	0.876	1.83528	cyclin D1
FGFR2	0.887	1.84933	0.876	1.83528	fibroblast growth factor receptor 2
ETV6	0.813	1.75686	0.876	1.83528	ets variant 6
SLC13A5	2.071	4.20178	0.875	1.83401	solute carrier family 13 (sodium-dependent citrate transporter), member 5
CNTN2	1.68	3.20428	0.875	1.83401	contactin 2 (axonal)
LGI4	1.455	2.74157	0.875	1.83401	leucine-rich repeat LGI family, member 4
NRSN2	1.341	2.53327	0.875	1.83401	neurensin 2
CSRP1	1.194	2.28786	0.875	1.83401	cysteine and glycine-rich protein 1
TRIOBP	1.054	2.07628	0.875	1.83401	TRIO and F-actin binding protein
SEMA6D	1.281	2.43007	0.874	1.83274	sema domain, transmembrane domain (TM), and cytoplasmic domain, (semaphorin) 6D
OGN	1.848	3.60001	0.871	1.82893	osteoglycin
NOD2	0.755	1.68763	0.871	1.82893	nucleotide-binding oligomerization domain containing 2
VWF	0.309	1.23885	0.871	1.82893	von Willebrand factor
PPIF	1.276	2.42167	0.87	1.82766	peptidylprolyl isomerase F
CPNE8	0.972	1.96156	0.87	1.82766	copine VIII
PLEKHA2	0.777	1.71356	0.87	1.82766	pleckstrin homology domain containing, family A (phosphoinositide binding specific) member 2
BRIP1	1.117	2.16895	0.869	1.8264	BRCA1 interacting protein C-terminal helicase 1
PRKCQ	1.173	2.2548	0.868	1.82513	protein kinase C, theta
SEMA5B	1.164	2.24078	0.868	1.82513	sema domain, seven thrombospondin repeats (type 1 and type 1-like), transmembrane domain (TM) and short cytoplasmic domain, (semaphorin) 5B
ITGA2			0.868	1.82513	integrin, alpha 2 (CD49B, alpha 2 subunit of VLA-2 receptor)
SPATA32			0.868	1.82513	spermatogenesis associated 32
AGPAT4	1.372	2.58829	0.867	1.82387	1-acylglycerol-3-phosphate O-acyltransferase 4
CLSTN3	1.353	2.55443	0.867	1.82387	calsyntenin 3
SLC39A12	1.289	2.44359	0.867	1.82387	solute carrier family 39 (zinc transporter), member 12
SERPINB9	1.272	2.41496	0.867	1.82387	serpin peptidase inhibitor, clade B (ovalbumin), member 9
GNAO1	0.882	1.84293	0.867	1.82387	guanine nucleotide binding protein (G protein), alpha activating activity polypeptide O
ALS2CL	1.305	2.47084	0.866	1.8226	ALS2 C-terminal like
TMEM140	0.96	1.94531	0.866	1.8226	transmembrane protein 140
PARVG	0.893	1.85703	0.866	1.8226	parvin, gamma
GJA8	0.485	1.39959	0.866	1.8226	gap junction protein, alpha 8, 50kDa
CDH8	1.558	2.94445	0.864	1.82008	cadherin 8, type 2
LRRC75B	1.414	2.66475	0.864	1.82008	leucine rich repeat containing 75B
ANTXR1	1.238	2.35871	0.864	1.82008	anthrax toxin receptor 1
ICA1	0.972	1.96156	0.864	1.82008	islet cell autoantigen 1, 69kDa
TNFRSF11A	1.178	2.26263	0.863	1.81882	tumor necrosis factor receptor superfamily, member 11a, NFKB activator
ASAP3	1.127	2.18404	0.863	1.81882	ArfGAP with SH3 domain, ankyrin repeat and PH domain 3
NFAM1	0.973	1.96292	0.863	1.81882	NFAT activating protein with ITAM motif 1
CA8	0.848	1.8	0.863	1.81882	carbonic anhydrase VIII
ETS1			0.862	1.81756	v-ets avian erythroblastosis virus E26 oncogene homolog 1
STRC	1.031	2.04344	0.861	1.8163	stereocilin
SHTN1	1.356	2.55974	0.859	1.81378	shootin 1
EVC	1.053	2.07484	0.859	1.81378	Ellis van Creveld protein
SLC16A13	0.991	1.98756	0.859	1.81378	solute carrier family 16, member 13
MAST4	1.124	2.1795	0.858	1.81252	microtubule associated serine/threonine kinase family member 4
C1orf111	1.111	2.15995	0.858	1.81252	chromosome 1 open reading frame 111
RPL6	0.886	1.84805	0.858	1.81252	ribosomal protein L6
MYO10	0.871	1.82893	0.858	1.81252	myosin X
KIAA0101			0.858	1.81252	KIAA0101
SBK1	0.794	1.73388	0.857	1.81127	SH3 domain binding kinase 1
GFAP	2.702	6.50703	0.856	1.81001	glial fibrillary acidic protein
PARVA	1.035	2.04911	0.856	1.81001	parvin, alpha
PLOD1	1.104	2.1495	0.854	1.80751	procollagen-lysine, 2-oxoglutarate 5-dioxygenase 1
TKTL1	2.428	5.38147	0.853	1.80625	transketolase-like 1
TRPC3	0.569	1.48349	0.852	1.805	transient receptor potential cation channel, subfamily C, member 3
SLC7A8	1.298	2.45888	0.851	1.80375	solute carrier family 7 (amino acid transporter light chain, L system), member 8
SYT11	1.186	2.27521	0.851	1.80375	synaptotagmin XI
SIX6	1.083	2.11844	0.851	1.80375	SIX homeobox 6
RRAS2	1.026	2.03637	0.851	1.80375	related RAS viral (r-ras) oncogene homolog 2
TRAF3	0.792	1.73147	0.851	1.80375	TNF receptor-associated factor 3
METTL7A	0.759	1.69232	0.851	1.80375	methyltransferase like 7A
PCDHB11			0.851	1.80375	protocadherin beta 11
DOK7	1.471	2.77214	0.85	1.8025	docking protein 7
ZFPM2	1.06	2.08493	0.85	1.8025	zinc finger protein, FOG family member 2
KIAA1211L	0.473	1.38799	0.85	1.8025	KIAA1211-like
LCAT	1.075	2.10672	0.849	1.80125	lecithin-cholesterol acyltransferase
RRAS	0.966	1.95342	0.848	1.8	related RAS viral (r-ras) oncogene homolog
TLE2	1.247	2.37347	0.847	1.79876	transducin-like enhancer of split 2
BCAR1	1.27	2.41162	0.846	1.79751	breast cancer anti-estrogen resistance 1
BCR	1.005	2.00694	0.846	1.79751	breakpoint cluster region
MGP			0.846	1.79751	matrix Gla protein
KCNIP1	1.517	2.86195	0.845	1.79626	Kv channel interacting protein 1
ABR	1.235	2.35381	0.845	1.79626	active BCR-related
TONSL	1.035	2.04911	0.845	1.79626	tonsoku-like, DNA repair protein
RHBDL2			0.845	1.79626	rhomboid, veinlet-like 2 (Drosophila)
KCNJ13	1.798	3.47738	0.844	1.79502	potassium channel, inwardly rectifying subfamily J, member 13
EBF4	1.419	2.674	0.844	1.79502	early B-cell factor 4
SEMA6A	1.216	2.32302	0.844	1.79502	sema domain, transmembrane domain (TM), and cytoplasmic domain, (semaphorin) 6A
BMPR1B	1.013	2.0181	0.844	1.79502	bone morphogenetic protein receptor, type IB
CDH20	1.425	2.68515	0.843	1.79378	cadherin 20, type 2
ANKS1B	1.189	2.27995	0.843	1.79378	ankyrin repeat and sterile alpha motif domain containing 1B
AGFG2	1.142	2.20687	0.843	1.79378	ArfGAP with FG repeats 2
NGEF	1.396	2.63171	0.842	1.79253	neuronal guanine nucleotide exchange factor
PACSIN3	1.101	2.14503	0.842	1.79253	protein kinase C and casein kinase substrate in neurons 3
MAP2K3	1.075	2.10672	0.842	1.79253	mitogen-activated protein kinase kinase 3
PTPN5	1.135	2.19619	0.84	1.79005	protein tyrosine phosphatase, non-receptor type 5 (striatum-enriched)
NRCAM	1.111	2.15995	0.84	1.79005	neuronal cell adhesion molecule
TMEFF2	1.279	2.42671	0.839	1.78881	transmembrane protein with EGF-like and two follistatin-like domains 2
SOX13	1.245	2.37019	0.839	1.78881	SRY (sex determining region Y)-box 13
SRCIN1	1.061	2.08638	0.839	1.78881	SRC kinase signaling inhibitor 1
FAM69C	1.003	2.00416	0.839	1.78881	family with sequence similarity 69, member C
PRDM1			0.839	1.78881	PR domain containing 1, with ZNF domain
SORBS3	1.272	2.41496	0.838	1.78757	sorbin and SH3 domain containing 3
VANGL1	1.267	2.40661	0.838	1.78757	VANGL planar cell polarity protein 1
ARHGAP23	1.199	2.2958	0.838	1.78757	Rho GTPase activating protein 23
ZBTB47	1.023	2.03214	0.838	1.78757	zinc finger and BTB domain containing 47
P3H2	1.006	2.00834	0.838	1.78757	prolyl 3-hydroxylase 2
TIAM1	0.919	1.8908	0.838	1.78757	T-cell lymphoma invasion and metastasis 1
COL11A1	1.051	2.07197	0.836	1.78509	collagen, type XI, alpha 1
KLF5	1.815	3.5186	0.835	1.78386	Kruppel-like factor 5 (intestinal)
RPS6KA1	1.265	2.40327	0.835	1.78386	ribosomal protein S6 kinase, 90kDa, polypeptide 1
DPYSL2	1.111	2.15995	0.835	1.78386	dihydropyrimidinase-like 2
BFSP1	0.943	1.92252	0.835	1.78386	beaded filament structural protein 1, filensin
ATP2B3	1.283	2.43344	0.834	1.78262	ATPase, Ca++ transporting, plasma membrane 3
EBPL	1.262	2.39828	0.834	1.78262	emopamil binding protein-like
ANKAR	1.031	2.04344	0.834	1.78262	ankyrin and armadillo repeat containing
PYGM	0.75	1.68179	0.834	1.78262	phosphorylase, glycogen, muscle
TES	0.446	1.36226	0.834	1.78262	testin LIM domain protein
GNG11			0.834	1.78262	guanine nucleotide binding protein (G protein), gamma 11
DDX54	1.305	2.47084	0.832	1.78015	DEAD (Asp-Glu-Ala-Asp) box polypeptide 54
HERC5	0.994	1.9917	0.832	1.78015	HECT and RLD domain containing E3 ubiquitin protein ligase 5
HUNK	1.414	2.66475	0.83	1.77769	hormonally up-regulated Neu-associated kinase
ZDHHC14	1.183	2.27048	0.83	1.77769	zinc finger, DHHC-type containing 14
C1orf54			0.83	1.77769	chromosome 1 open reading frame 54
FGL2	1.039	2.0548	0.829	1.77645	fibrinogen-like 2
NR2F1	1.056	2.07916	0.828	1.77522	nuclear receptor subfamily 2, group F, member 1
TNFSF13	1.045	2.06337	0.828	1.77522	tumor necrosis factor (ligand) superfamily, member 13
LRRC4C	0.97	1.95884	0.828	1.77522	leucine rich repeat containing 4C
GABBR2	1.357	2.56152	0.827	1.77399	gamma-aminobutyric acid (GABA) B receptor, 2
CLIP2	1.186	2.27521	0.826	1.77276	CAP-GLY domain containing linker protein 2
PRRT3	1.001	2.00139	0.826	1.77276	proline-rich transmembrane protein 3
BCORL1	0.868	1.82513	0.826	1.77276	BCL6 corepressor-like 1
MAF	1.332	2.51751	0.825	1.77154	v-maf avian musculoaponeurotic fibrosarcoma oncogene homolog
TCEA3	0.853	1.80625	0.825	1.77154	transcription elongation factor A (SII), 3
RBPMS	1.175	2.25793	0.824	1.77031	RNA binding protein with multiple splicing
S1PR1	1.063	2.08927	0.824	1.77031	sphingosine-1-phosphate receptor 1
THBS3	1.027	2.03778	0.824	1.77031	thrombospondin 3
NR2E1	0.949	1.93053	0.824	1.77031	nuclear receptor subfamily 2, group E, member 1
GMPR	0.928	1.90264	0.823	1.76908	guanosine monophosphate reductase
CP	0.68	1.60214	0.823	1.76908	ceruloplasmin (ferroxidase)
ZP2			0.823	1.76908	zona pellucida glycoprotein 2 (sperm receptor)
ELOVL5	1.426	2.68701	0.822	1.76786	ELOVL fatty acid elongase 5
PLD1	0.817	1.76174	0.822	1.76786	phospholipase D1, phosphatidylcholine-specific
NOS2	0.709	1.63467	0.822	1.76786	nitric oxide synthase 2, inducible
MAPK4	1.284	2.43513	0.821	1.76663	mitogen-activated protein kinase 4
PTMS	0.915	1.88557	0.82	1.76541	parathymosin
GPC1	1.468	2.76638	0.819	1.76418	glypican 1
LIMD2	1.127	2.18404	0.819	1.76418	LIM domain containing 2
SEMA4D	1.093	2.13317	0.819	1.76418	sema domain, immunoglobulin domain (Ig), transmembrane domain (TM) and short cytoplasmic domain, (semaphorin) 4D
PIK3IP1	0.927	1.90132	0.819	1.76418	phosphoinositide-3-kinase interacting protein 1
IL17RB	0.774	1.71	0.819	1.76418	interleukin 17 receptor B
PLIN2	0.774	1.71	0.819	1.76418	perilipin 2
WNT5A	1.452	2.73587	0.818	1.76296	wingless-type MMTV integration site family, member 5A
DGKZ	1.199	2.2958	0.818	1.76296	diacylglycerol kinase, zeta
Sult1a1	1.087	2.12432	0.818	1.76296	sulfotransferase family 1A, phenol-preferring, member 1
SDC2	1.045	2.06337	0.818	1.76296	syndecan 2
CORO2A	0.739	1.66902	0.818	1.76296	coronin, actin binding protein, 2A
RUSC1	1.485	2.79917	0.817	1.76174	RUN and SH3 domain containing 1
SIAH2	1.138	2.20076	0.817	1.76174	siah E3 ubiquitin protein ligase 2
TSPAN10	1.379	2.60088	0.816	1.76052	tetraspanin 10
GNB2	1.143	2.2084	0.816	1.76052	guanine nucleotide binding protein (G protein), beta polypeptide 2
SLC30A10	1.138	2.20076	0.816	1.76052	solute carrier family 30, member 10
STAT6	0.954	1.93724	0.816	1.76052	signal transducer and activator of transcription 6, interleukin-4 induced
KCNK4	1.41	2.65737	0.815	1.7593	potassium channel, two pore domain subfamily K, member 4
SNTA1	1.201	2.29899	0.815	1.7593	syntrophin, alpha 1
CCDC33	0.369	1.29146	0.815	1.7593	coiled-coil domain containing 33
MTSS1L	1.234	2.35218	0.814	1.75808	metastasis suppressor 1-like
L3MBTL4	1.155	2.22684	0.814	1.75808	l(3)mbt-like 4 (Drosophila)
ACOT9	1.147	2.21453	0.814	1.75808	acyl-CoA thioesterase 9
ARNT2	1.052	2.0734	0.814	1.75808	aryl-hydrocarbon receptor nuclear translocator 2
TTC39A	0.97	1.95884	0.814	1.75808	tetratricopeptide repeat domain 39A
PCP4L1	1.32	2.49666	0.813	1.75686	Purkinje cell protein 4 like 1
FAM171A1	1.145	2.21146	0.813	1.75686	family with sequence similarity 171, member A1
SHROOM1	0.669	1.58997	0.813	1.75686	shroom family member 1
CLCN2	1.067	2.09507	0.812	1.75564	chloride channel, voltage-sensitive 2
CEL	0.712	1.63807	0.812	1.75564	carboxyl ester lipase
TFAP2A	1.116	2.16745	0.811	1.75443	transcription factor AP-2 alpha (activating enhancer binding protein 2 alpha)
GALNT10	0.581	1.49589	0.811	1.75443	polypeptide N-acetylgalactosaminyltransferase 10
CRYZ			0.811	1.75443	crystallin, zeta (quinone reductase)
HERC6	0.649	1.56808	0.81	1.75321	HECT and RLD domain containing E3 ubiquitin protein ligase family member 6
GPC4	1.276	2.42167	0.809	1.752	glypican 4
MOB3B	0.871	1.82893	0.809	1.752	MOB kinase activator 3B
OTOP3			0.809	1.752	otopetrin 3
GNB4	1.058	2.08204	0.808	1.75078	guanine nucleotide binding protein (G protein), beta polypeptide 4
IPCEF1	1.422	2.67957	0.807	1.74957	interaction protein for cytohesin exchange factors 1
FBXO32	1.172	2.25324	0.807	1.74957	F-box protein 32
PRRG3	1.028	2.0392	0.807	1.74957	proline rich Gla (G-carboxyglutamic acid) 3 (transmembrane)
CPN1			0.807	1.74957	carboxypeptidase N, polypeptide 1
WNT5B	1.01	2.01391	0.806	1.74836	wingless-type MMTV integration site family, member 5B
CYP26C1	-1.932	-3.81584	0.806	1.74836	cytochrome P450, family 26, subfamily C, polypeptide 1
GPX7	1.36	2.56685	0.805	1.74715	glutathione peroxidase 7
PTPN6	0.999	1.99861	0.805	1.74715	protein tyrosine phosphatase, non-receptor type 6
ADGRE5			0.805	1.74715	adhesion G protein-coupled receptor E5
PDGFA	1.313	2.48458	0.804	1.74594	platelet-derived growth factor alpha polypeptide
COL23A1	1.026	2.03637	0.804	1.74594	collagen, type XXIII, alpha 1
SLC7A4	1.068	2.09652	0.803	1.74473	solute carrier family 7, member 4
ALPK1	0.847	1.79876	0.803	1.74473	alpha-kinase 1
TENM3	1.168	2.247	0.802	1.74352	teneurin transmembrane protein 3
NRXN3	1.147	2.21453	0.802	1.74352	neurexin 3
DAG1	1.136	2.19771	0.802	1.74352	dystroglycan 1 (dystrophin-associated glycoprotein 1)
LCT			0.802	1.74352	lactase
EMP3	1.421	2.67771	0.801	1.74231	epithelial membrane protein 3
DENND3	0.943	1.92252	0.801	1.74231	DENN/MADD domain containing 3
SH3D19	0.662	1.58227	0.801	1.74231	SH3 domain containing 19
TET3	0.355	1.27899	0.801	1.74231	tet methylcytosine dioxygenase 3
TMEM117	2.041	4.11531	0.8	1.7411	transmembrane protein 117
ASAP1	1.069	2.09798	0.8	1.7411	ArfGAP with SH3 domain, ankyrin repeat and PH domain 1
NKD1			0.8	1.7411	naked cuticle homolog 1 (Drosophila)
MAST3	1.234	2.35218	0.799	1.73989	microtubule associated serine/threonine kinase 3
CEP72	0.993	1.99032	0.799	1.73989	centrosomal protein 72kDa
LAG3	0.516	1.42998	0.799	1.73989	lymphocyte-activation gene 3
TXN			0.799	1.73989	thioredoxin
FKBP11	1.353	2.55443	0.798	1.73869	FK506 binding protein 11, 19 kDa
LY6E	1.24	2.36199	0.798	1.73869	lymphocyte antigen 6 complex, locus E
LZTS2	1.283	2.43344	0.797	1.73748	leucine zipper, putative tumor suppressor 2
AFAP1	1.177	2.26106	0.797	1.73748	actin filament associated protein 1
GSTO1	1.124	2.1795	0.796	1.73628	glutathione S-transferase omega 1
HIP1R	0.217	1.16231	0.796	1.73628	huntingtin interacting protein 1 related
MAPT	1.113	2.16295	0.795	1.73508	microtubule-associated protein tau
L3MBTL3	0.666	1.58667	0.795	1.73508	l(3)mbt-like 3 (Drosophila)
METRNL	1.625	3.08442	0.793	1.73267	meteorin, glial cell differentiation regulator-like
ARHGEF10	1.428	2.69073	0.793	1.73267	Rho guanine nucleotide exchange factor (GEF) 10
PCSK5	1.291	2.44698	0.793	1.73267	proprotein convertase subtilisin/kexin type 5
C15orf39	1.025	2.03496	0.793	1.73267	chromosome 15 open reading frame 39
MYD88	0.97	1.95884	0.793	1.73267	myeloid differentiation primary response 88
DNASE1L1	1.29	2.44528	0.792	1.73147	deoxyribonuclease I-like 1
TRIM46	1.231	2.3473	0.792	1.73147	tripartite motif containing 46
MYH7	1.149	2.2176	0.792	1.73147	myosin, heavy chain 7, cardiac muscle, beta
ADGRB1	0.958	1.94261	0.792	1.73147	adhesion G protein-coupled receptor B1
TTC9	0.832	1.78015	0.792	1.73147	tetratricopeptide repeat domain 9
NAT8L	1.462	2.7549	0.791	1.73027	N-acetyltransferase 8-like (GCN5-related, putative)
SEMA4G	1.047	2.06623	0.791	1.73027	sema domain, immunoglobulin domain (Ig), transmembrane domain (TM) and short cytoplasmic domain, (semaphorin) 4G
AEN	1.429	2.6926	0.79	1.72907	apoptosis enhancing nuclease
RTN1	1.184	2.27206	0.79	1.72907	reticulon 1
LAMA1	1.023	2.03214	0.79	1.72907	laminin, alpha 1
MAB21L2	1.023	2.03214	0.79	1.72907	mab-21-like 2 (C. elegans)
CAMKK1			0.79	1.72907	calcium/calmodulin-dependent protein kinase kinase 1, alpha
KIRREL	1.712	3.27615	0.789	1.72788	kin of IRRE like (Drosophila)
ATP9A	0.961	1.94666	0.789	1.72788	ATPase, class II, type 9A
FLRT2	0.945	1.92519	0.789	1.72788	fibronectin leucine rich transmembrane protein 2
ZNF217	0.801	1.74231	0.788	1.72668	zinc finger protein 217
CCDC175	0.88	1.84038	0.787	1.72548	coiled-coil domain containing 175
Hspa1b	0.697	1.62113	0.787	1.72548	heat shock protein 1B
F11R	0.978	1.96973	0.786	1.72429	F11 receptor
LRRTM2	1.014	2.0195	0.785	1.72309	leucine rich repeat transmembrane neuronal 2
BCL11A	1.107	2.15397	0.784	1.7219	B-cell CLL/lymphoma 11A (zinc finger protein)
FAT1	0.914	1.88426	0.784	1.7219	FAT atypical cadherin 1
PNCK	1.245	2.37019	0.783	1.72071	pregnancy up-regulated nonubiquitous CaM kinase
FAM46A	1.032	2.04486	0.783	1.72071	family with sequence similarity 46, member A
NCK2	1.022	2.03073	0.783	1.72071	NCK adaptor protein 2
HOMER2	0.82	1.76541	0.783	1.72071	homer scaffolding protein 2
SAT1	1.175	2.25793	0.782	1.71951	spermidine/spermine N1-acetyltransferase 1
DBN1	1.307	2.47426	0.781	1.71832	drebrin 1
ISLR2	1.794	3.46775	0.78	1.71713	immunoglobulin superfamily containing leucine-rich repeat 2
WFS1	1.003	2.00416	0.779	1.71594	Wolfram syndrome 1 (wolframin)
SHMT1	0.712	1.63807	0.779	1.71594	serine hydroxymethyltransferase 1 (soluble)
DLL4	1.118	2.17046	0.778	1.71475	delta-like 4 (Drosophila)
TSC22D4	1.112	2.16145	0.778	1.71475	TSC22 domain family, member 4
ZEB2	1.069	2.09798	0.778	1.71475	zinc finger E-box binding homeobox 2
ZFAND3	0.735	1.6644	0.778	1.71475	zinc finger, AN1-type domain 3
CTNNBIP1	1.201	2.29899	0.777	1.71356	catenin, beta interacting protein 1
MANEAL	1.14	2.20381	0.777	1.71356	mannosidase, endo-alpha-like
SH3TC1	1.005	2.00694	0.777	1.71356	SH3 domain and tetratricopeptide repeats 1
TESPA1	0.979	1.9711	0.777	1.71356	thymocyte expressed, positive selection associated 1
RAVER1	0.973	1.96292	0.777	1.71356	ribonucleoprotein, PTB-binding 1
KANK4	1.176	2.25949	0.776	1.71238	KN motif and ankyrin repeat domains 4
LYN	1.119	2.17196	0.776	1.71238	LYN proto-oncogene, Src family tyrosine kinase
PLXNB2	0.905	1.87254	0.776	1.71238	plexin B2
SEC14L1	0.808	1.75078	0.776	1.71238	SEC14-like lipid binding 1
SLC9A3R2	1.576	2.98142	0.775	1.71119	solute carrier family 9, subfamily A (NHE3, cation proton antiporter 3), member 3 regulator 2
NAALADL1			0.775	1.71119	N-acetylated alpha-linked acidic dipeptidase-like 1
TP53I13	0.762	1.69584	0.774	1.71	tumor protein p53 inducible protein 13
HCN3	1.128	2.18556	0.772	1.70764	hyperpolarization activated cyclic nucleotide gated potassium channel 3
CRTAP	1.05	2.07053	0.772	1.70764	cartilage associated protein
MPP2	1.012	2.0167	0.772	1.70764	membrane protein, palmitoylated 2 (MAGUK p55 subfamily member 2)
MERTK	0.918	1.88949	0.772	1.70764	MER proto-oncogene, tyrosine kinase
NTRK2	1.097	2.13909	0.771	1.70645	neurotrophic tyrosine kinase, receptor, type 2
OBFC1	0.797	1.73748	0.771	1.70645	oligonucleotide/oligosaccharide-binding fold containing 1
TAC1	1.132	2.19162	0.77	1.70527	tachykinin, precursor 1
GGACT			0.77	1.70527	gamma-glutamylamine cyclotransferase
GPC2			0.77	1.70527	glypican 2
MCAM	1.614	3.06099	0.769	1.70409	melanoma cell adhesion molecule
SERTAD4	1.447	2.72641	0.769	1.70409	SERTA domain containing 4
DHRS7	0.929	1.90396	0.769	1.70409	dehydrogenase/reductase (SDR family) member 7
LRP8	0.916	1.88688	0.769	1.70409	low density lipoprotein receptor-related protein 8, apolipoprotein e receptor
LMO7	0.855	1.80876	0.769	1.70409	LIM domain 7
C2orf88			0.769	1.70409	chromosome 2 open reading frame 88
NID1	0.891	1.85446	0.768	1.70291	nidogen 1
PRDX4	1.302	2.4657	0.767	1.70173	peroxiredoxin 4
ABLIM2	1.232	2.34892	0.767	1.70173	actin binding LIM protein family, member 2
SUN5	1.028	2.0392	0.767	1.70173	Sad1 and UNC84 domain containing 5
PPAPDC1A	0.936	1.91322	0.767	1.70173	phosphatidic acid phosphatase type 2 domain containing 1A
KLF7	0.352	1.27633	0.767	1.70173	Kruppel-like factor 7 (ubiquitous)
HTR1D	1.526	2.87986	0.766	1.70055	5-hydroxytryptamine (serotonin) receptor 1D, G protein-coupled
MAOB	1.219	2.32785	0.766	1.70055	monoamine oxidase B
VDR	0.948	1.9292	0.766	1.70055	vitamin D (1,25- dihydroxyvitamin D3) receptor
SLC2A6	0.941	1.91986	0.766	1.70055	solute carrier family 2 (facilitated glucose transporter), member 6
LIPA	0.626	1.54328	0.766	1.70055	lipase A, lysosomal acid, cholesterol esterase
ATHL1			0.766	1.70055	ATH1, acid trehalase-like 1 (yeast)
NCAM1	0.818	1.76296	0.765	1.69937	neural cell adhesion molecule 1
SLCO1C1			0.765	1.69937	solute carrier organic anion transporter family, member 1C1
SLC4A3	1.264	2.40161	0.764	1.69819	solute carrier family 4 (anion exchanger), member 3
TMOD1	1.112	2.16145	0.764	1.69819	tropomodulin 1
CLPB	0.627	1.54435	0.764	1.69819	ClpB homolog, mitochondrial AAA ATPase chaperonin
TOR3A			0.764	1.69819	torsin family 3, member A
APEX2	0.755	1.68763	0.763	1.69702	APEX nuclease (apurinic/apyrimidinic endonuclease) 2
SLC22A17	1.183	2.27048	0.761	1.69466	solute carrier family 22, member 17
CHDH	0.872	1.8302	0.761	1.69466	choline dehydrogenase
P2RY2	1.175	2.25793	0.76	1.69349	purinergic receptor P2Y, G-protein coupled, 2
LDB2	1.029	2.04061	0.76	1.69349	LIM domain binding 2
NHLRC1	0.843	1.79378	0.76	1.69349	NHL repeat containing E3 ubiquitin protein ligase 1
ADAM28			0.76	1.69349	ADAM metallopeptidase domain 28
RAB20	1.276	2.42167	0.759	1.69232	RAB20, member RAS oncogene family
MYH14	1.102	2.14652	0.759	1.69232	myosin, heavy chain 14, non-muscle
DGKA	1.023	2.03214	0.759	1.69232	diacylglycerol kinase, alpha 80kDa
SLC7A5	1.023	2.03214	0.759	1.69232	solute carrier family 7 (amino acid transporter light chain, L system), member 5
ABCC10	0.276	1.21083	0.759	1.69232	ATP-binding cassette, sub-family C (CFTR/MRP), member 10
CYP7B1	1.114	2.16445	0.758	1.69114	cytochrome P450, family 7, subfamily B, polypeptide 1
FOXP2	0.926	1.9	0.758	1.69114	forkhead box P2
ABAT	0.857	1.81127	0.758	1.69114	4-aminobutyrate aminotransferase
MICALL2	1.348	2.54559	0.757	1.68997	MICAL-like 2
CBLN2	1.231	2.3473	0.757	1.68997	cerebellin 2 precursor
MAP1A	0.948	1.9292	0.757	1.68997	microtubule-associated protein 1A
SCUBE2	1.096	2.13761	0.756	1.6888	signal peptide, CUB domain, EGF-like 2
PLEKHG6	0.918	1.88949	0.756	1.6888	pleckstrin homology domain containing, family G (with RhoGef domain) member 6
GOLGA7B	0.873	1.83147	0.756	1.6888	golgin A7 family, member B
GPR173	1.112	2.16145	0.755	1.68763	G protein-coupled receptor 173
ANTXR2	1.281	2.43007	0.754	1.68646	anthrax toxin receptor 2
PLEKHG4	1.158	2.23148	0.754	1.68646	pleckstrin homology domain containing, family G (with RhoGef domain) member 4
RIPK2	0.952	1.93455	0.754	1.68646	receptor-interacting serine-threonine kinase 2
PGM1	0.76	1.69349	0.754	1.68646	phosphoglucomutase 1
PTPRZ1	1.04	2.05623	0.753	1.68529	protein tyrosine phosphatase, receptor-type, Z polypeptide 1
WWC1	0.954	1.93724	0.753	1.68529	WW and C2 domain containing 1
PLK3	0.918	1.88949	0.753	1.68529	polo-like kinase 3
EPHA4	0.817	1.76174	0.753	1.68529	EPH receptor A4
AXL	0.762	1.69584	0.753	1.68529	AXL receptor tyrosine kinase
KCNJ11	1.45	2.73208	0.752	1.68413	potassium channel, inwardly rectifying subfamily J, member 11
CDH24	1.323	2.50186	0.752	1.68413	cadherin 24, type 2
GNAS	1.097	2.13909	0.752	1.68413	GNAS complex locus
IKBKE	0.997	1.99585	0.752	1.68413	inhibitor of kappa light polypeptide gene enhancer in B-cells, kinase epsilon
RELL1	0.923	1.89605	0.752	1.68413	RELT-like 1
NUCB1	0.858	1.81252	0.752	1.68413	nucleobindin 1
CCDC134	0.724	1.65176	0.752	1.68413	coiled-coil domain containing 134
ERICH6			0.752	1.68413	glutamate-rich 6
KLHDC8B	1.364	2.57398	0.751	1.68296	kelch domain containing 8B
ADAM15	1.155	2.22684	0.751	1.68296	ADAM metallopeptidase domain 15
H2AFY2	1.047	2.06623	0.751	1.68296	H2A histone family, member Y2
SLC12A4	0.969	1.95748	0.751	1.68296	solute carrier family 12 (potassium/chloride transporter), member 4
DNAH3	0.924	1.89737	0.751	1.68296	dynein, axonemal, heavy chain 3
GPR63			0.751	1.68296	G protein-coupled receptor 63
CNTF	1.231	2.3473	0.75	1.68179	ciliary neurotrophic factor
PRICKLE2	1.113	2.16295	0.75	1.68179	prickle homolog 2
DUSP16	1.023	2.03214	0.75	1.68179	dual specificity phosphatase 16
SLC16A9	1.017	2.02371	0.75	1.68179	solute carrier family 16, member 9
MTMR7			0.75	1.68179	myotubularin related protein 7
TMEM130	1.094	2.13465	0.749	1.68063	transmembrane protein 130
PGM5	0.926	1.9	0.749	1.68063	phosphoglucomutase 5
TPD52L1	0.765	1.69937	0.749	1.68063	tumor protein D52-like 1
PDE1A	0.621	1.53794	0.749	1.68063	phosphodiesterase 1A, calmodulin-dependent
PLCD3	0.537	1.45095	0.749	1.68063	phospholipase C, delta 3
STK26			0.749	1.68063	serine/threonine protein kinase 26
TMEM252			0.749	1.68063	transmembrane protein 252
PLD3	1.269	2.40994	0.748	1.67946	phospholipase D family, member 3
HEY1	1.032	2.04486	0.748	1.67946	hes-related family bHLH transcription factor with YRPW motif 1
VWDE	0.987	1.98206	0.748	1.67946	von Willebrand factor D and EGF domains
FAM131B	0.899	1.86477	0.748	1.67946	family with sequence similarity 131, member B
PM20D2			0.748	1.67946	peptidase M20 domain containing 2
RGN	0.997	1.99585	0.747	1.6783	regucalcin
SLC16A2	1.063	2.08927	0.746	1.67714	solute carrier family 16, member 2 (thyroid hormone transporter)
ANK1	0.983	1.97657	0.746	1.67714	ankyrin 1, erythrocytic
DOCK10	1.019	2.02651	0.745	1.67597	dedicator of cytokinesis 10
RASSF4	0.546	1.46003	0.745	1.67597	Ras association (RalGDS/AF-6) domain family member 4
HRH3	1.765	3.39874	0.744	1.67481	histamine receptor H3
GRIK2	0.775	1.71119	0.744	1.67481	glutamate receptor, ionotropic, kainate 2
SLIT1	1.259	2.3933	0.743	1.67365	slit guidance ligand 1
EBF3	1.135	2.19619	0.743	1.67365	early B-cell factor 3
RBMS1	1.048	2.06766	0.743	1.67365	RNA binding motif, single stranded interacting protein 1
DIXDC1	1.021	2.02933	0.743	1.67365	DIX domain containing 1
CPNE9	1.282	2.43176	0.742	1.67249	copine family member IX
SMPDL3B	1.078	2.11111	0.742	1.67249	sphingomyelin phosphodiesterase, acid-like 3B
GMDS	1.047	2.06623	0.742	1.67249	GDP-mannose 4,6-dehydratase
NRG1	0.926	1.9	0.742	1.67249	neuregulin 1
CSK	0.892	1.85575	0.742	1.67249	c-src tyrosine kinase
MOB3A	0.81	1.75321	0.742	1.67249	MOB kinase activator 3A
FSTL3	1.265	2.40327	0.741	1.67133	follistatin-like 3 (secreted glycoprotein)
CYB561	1.054	2.07628	0.741	1.67133	cytochrome b561
SDK1	1.038	2.05338	0.741	1.67133	sidekick cell adhesion molecule 1
BTG3	1.216	2.32302	0.74	1.67018	BTG family, member 3
ZNF827	0.944	1.92385	0.74	1.67018	zinc finger protein 827
PDGFRB	0.682	1.60436	0.74	1.67018	platelet-derived growth factor receptor, beta polypeptide
FAIM2	1.117	2.16895	0.739	1.66902	Fas apoptotic inhibitory molecule 2
ELMO1	1.097	2.13909	0.739	1.66902	engulfment and cell motility 1
FEZ1	1.032	2.04486	0.739	1.66902	fasciculation and elongation protein zeta 1 (zygin I)
UST	0.825	1.77154	0.739	1.66902	uronyl-2-sulfotransferase
MAPKAPK2	0.77	1.70527	0.739	1.66902	mitogen-activated protein kinase-activated protein kinase 2
SYTL5	0.701	1.62563	0.739	1.66902	synaptotagmin-like 5
ST6GAL1	0.626	1.54328	0.739	1.66902	ST6 beta-galactosamide alpha-2,6-sialyltranferase 1
ENPP1			0.739	1.66902	ectonucleotide pyrophosphatase/phosphodiesterase 1
NRXN2	1.393	2.62624	0.738	1.66786	neurexin 2
PPFIA4	1.357	2.56152	0.738	1.66786	protein tyrosine phosphatase, receptor type, f polypeptide (PTPRF), interacting protein (liprin), alpha 4
JUN	0.989	1.98481	0.738	1.66786	jun proto-oncogene
ARHGAP42	1.208	2.31017	0.737	1.66671	Rho GTPase activating protein 42
JDP2	1.198	2.29421	0.737	1.66671	Jun dimerization protein 2
FRZB	0.907	1.87514	0.737	1.66671	frizzled-related protein
CERCAM	0.834	1.78262	0.737	1.66671	cerebral endothelial cell adhesion molecule
APOBR	0.649	1.56808	0.737	1.66671	apolipoprotein B receptor
CARTPT	1.23	2.34567	0.736	1.66555	CART prepropeptide
VKORC1	1.159	2.23303	0.736	1.66555	vitamin K epoxide reductase complex, subunit 1
HDAC10	1.075	2.10672	0.736	1.66555	histone deacetylase 10
DNER	0.945	1.92519	0.736	1.66555	delta/notch-like EGF repeat containing
GLRX5	0.782	1.71951	0.736	1.66555	glutaredoxin 5
IMPA2	0.602	1.51782	0.736	1.66555	inositol(myo)-1(or 4)-monophosphatase 2
CACNG4	0.824	1.77031	0.735	1.6644	calcium channel, voltage-dependent, gamma subunit 4
ZNF521	1.102	2.14652	0.734	1.66324	zinc finger protein 521
CLCF1	1.042	2.05908	0.734	1.66324	cardiotrophin-like cytokine factor 1
TMEM82	1.172	2.25324	0.733	1.66209	transmembrane protein 82
MAP2K5	0.369	1.29146	0.733	1.66209	mitogen-activated protein kinase kinase 5
CALD1	0.322	1.25006	0.733	1.66209	caldesmon 1
CACNG3	0.909	1.87774	0.732	1.66094	calcium channel, voltage-dependent, gamma subunit 3
PYROXD2	0.93	1.90528	0.731	1.65979	pyridine nucleotide-disulphide oxidoreductase domain 2
CPA4	0.841	1.79129	0.731	1.65979	carboxypeptidase A4
PNPLA4	-0.515	-1.42899	0.731	1.65979	patatin-like phospholipase domain containing 4
IL34	1.244	2.36854	0.73	1.65864	interleukin 34
SDK2	1.168	2.247	0.73	1.65864	sidekick cell adhesion molecule 2
EPHX1	1.014	2.0195	0.73	1.65864	epoxide hydrolase 1, microsomal (xenobiotic)
BDH1	0.619	1.53581	0.73	1.65864	3-hydroxybutyrate dehydrogenase, type 1
EPHB3	1.113	2.16295	0.729	1.65749	EPH receptor B3
TRAF5	0.446	1.36226	0.729	1.65749	TNF receptor-associated factor 5
KLF15	1.096	2.13761	0.728	1.65634	Kruppel-like factor 15
NR2F6	0.741	1.67133	0.728	1.65634	nuclear receptor subfamily 2, group F, member 6
NCAPH	1.311	2.48113	0.727	1.65519	non-SMC condensin I complex, subunit H
AJUBA	1.131	2.1901	0.727	1.65519	ajuba LIM protein
PPP1R17	0.993	1.99032	0.727	1.65519	protein phosphatase 1, regulatory subunit 17
ACSL3	0.896	1.8609	0.727	1.65519	acyl-CoA synthetase long-chain family member 3
GYG1	0.697	1.62113	0.727	1.65519	glycogenin 1
BACH2			0.727	1.65519	BTB and CNC homology 1, basic leucine zipper transcription factor 2
CHST1	1.801	3.48462	0.725	1.6529	carbohydrate (keratan sulfate Gal-6) sulfotransferase 1
ARHGDIG	1.388	2.61716	0.725	1.6529	Rho GDP dissociation inhibitor (GDI) gamma
ZNF575	1.323	2.50186	0.725	1.6529	zinc finger protein 575
KCNN2	1.138	2.20076	0.725	1.6529	potassium channel, calcium activated intermediate/small conductance subfamily N alpha, member 2
IQCJ-SCHIP1	1.134	2.19466	0.725	1.6529	IQCJ-SCHIP1 readthrough
CNNM1	0.625	1.54221	0.725	1.6529	cyclin and CBS domain divalent metal cation transport mediator 1
SOX4	0.488	1.4025	0.725	1.6529	SRY (sex determining region Y)-box 4
IFNGR2	1.007	2.00973	0.724	1.65176	interferon gamma receptor 2 (interferon gamma transducer 1)
SEC61G	0.675	1.5966	0.724	1.65176	Sec61 gamma subunit
TSPAN15	1.547	2.92209	0.723	1.65061	tetraspanin 15
C10orf54	1.495	2.81864	0.723	1.65061	chromosome 10 open reading frame 54
SOX12	1.09	2.12874	0.723	1.65061	SRY (sex determining region Y)-box 12
MMP16	1.012	2.0167	0.723	1.65061	matrix metallopeptidase 16 (membrane-inserted)
TPM2			0.723	1.65061	tropomyosin 2 (beta)
SHANK1	0.945	1.92519	0.722	1.64947	SH3 and multiple ankyrin repeat domains 1
RGS16	0.786	1.72429	0.722	1.64947	regulator of G-protein signaling 16
PHYHD1	0.634	1.55186	0.722	1.64947	phytanoyl-CoA dioxygenase domain containing 1
PLCH1	0.61	1.52626	0.722	1.64947	phospholipase C, eta 1
RGS3	1.207	2.30857	0.721	1.64832	regulator of G-protein signaling 3
RAX	1.11	2.15846	0.721	1.64832	retina and anterior neural fold homeobox
ARHGAP1	0.974	1.96428	0.721	1.64832	Rho GTPase activating protein 1
SH3RF1	0.837	1.78633	0.721	1.64832	SH3 domain containing ring finger 1
TCFL5	0.953	1.93589	0.72	1.64718	transcription factor-like 5 (basic helix-loop-helix)
KCTD19	0.937	1.91454	0.72	1.64718	potassium channel tetramerization domain containing 19
C15orf27	0.805	1.74715	0.72	1.64718	chromosome 15 open reading frame 27
DYSF	1.505	2.83825	0.719	1.64604	dysferlin
MYLPF	1.03	2.04202	0.719	1.64604	myosin light chain, phosphorylatable, fast skeletal muscle
SORCS1	1.021	2.02933	0.719	1.64604	sortilin-related VPS10 domain containing receptor 1
SLC35F3	0.876	1.83528	0.719	1.64604	solute carrier family 35, member F3
KDELR3	1.612	3.05675	0.718	1.6449	KDEL (Lys-Asp-Glu-Leu) endoplasmic reticulum protein retention receptor 3
CBS/CBSL	1.346	2.54206	0.718	1.6449	cystathionine-beta-synthase
SLC45A4	1.306	2.47255	0.718	1.6449	solute carrier family 45, member 4
KLHL5	1.119	2.17196	0.718	1.6449	kelch-like family member 5
SRC	1.078	2.11111	0.718	1.6449	SRC proto-oncogene, non-receptor tyrosine kinase
PC	0.887	1.84933	0.718	1.6449	pyruvate carboxylase
TMEM74B	0.86	1.81504	0.718	1.6449	transmembrane protein 74B
CTSB	0.802	1.74352	0.718	1.6449	cathepsin B
SMC4	-0.451	-1.36699	0.718	1.6449	structural maintenance of chromosomes 4
ST6GALNAC4	1.239	2.36035	0.717	1.64376	ST6 (alpha-N-acetyl-neuraminyl-2,3-beta-galactosyl-1,3)-N-acetylgalactosaminide alpha-2,6-sialyltransferase 4
MAPK8IP1	1.22	2.32947	0.717	1.64376	mitogen-activated protein kinase 8 interacting protein 1
FADS2	1.138	2.20076	0.717	1.64376	fatty acid desaturase 2
RIN2	0.905	1.87254	0.717	1.64376	Ras and Rab interactor 2
ARID5B	0.903	1.86995	0.717	1.64376	AT rich interactive domain 5B (MRF1-like)
IL17RA	0.767	1.70173	0.717	1.64376	interleukin 17 receptor A
CD59	1.074	2.10526	0.716	1.64262	CD59 molecule, complement regulatory protein
RUNX1T1	1.069	2.09798	0.716	1.64262	runt-related transcription factor 1; translocated to, 1 (cyclin D-related)
SSBP4	1.038	2.05338	0.716	1.64262	single stranded DNA binding protein 4
HYOU1	0.795	1.73508	0.716	1.64262	hypoxia up-regulated 1
TMCO4			0.716	1.64262	transmembrane and coiled-coil domains 4
BCL7C	1.325	2.50533	0.715	1.64148	B-cell CLL/lymphoma 7C
ITM2C	1.057	2.0806	0.715	1.64148	integral membrane protein 2C
KIAA1644	0.832	1.78015	0.715	1.64148	KIAA1644
RTKN	0.746	1.67714	0.715	1.64148	rhotekin
VWCE	0.698	1.62225	0.715	1.64148	von Willebrand factor C and EGF domains
CAMSAP3	1.117	2.16895	0.714	1.64035	calmodulin regulated spectrin-associated protein family, member 3
RGS6	0.932	1.90792	0.714	1.64035	regulator of G-protein signaling 6
GRID2	0.847	1.79876	0.714	1.64035	glutamate receptor, ionotropic, delta 2
IFITM10	0.707	1.63241	0.714	1.64035	interferon induced transmembrane protein 10
PON3	-0.796	-1.73628	0.714	1.64035	paraoxonase 3
CLTCL1	1.202	2.30058	0.712	1.63807	clathrin, heavy chain-like 1
CADM3	1.023	2.03214	0.712	1.63807	cell adhesion molecule 3
[truncated: 7,284 more rows]
